# Supplementary material for: Global assessment of genomic variation in cattle by genome resequencing and high-throughput genotyping
Source: BMC Genomics. 2011 Nov 14;12:557. doi: 10.1186/1471-2164-12-557 (PMC3248099; doi:10.1186/1471-2164-12-557)
Supplement: Additional file 6 — Disease gene list. The genes affected by coding indels that are known to be involved in disease (OMIM database). [file 1471-2164-12-557-S6.XLS]

## Sheet: codingIndels_withOMIM
RefSeq.DNA.ID	Human.Ensembl.Gene.ID	Ensembl.Gene.ID	Bovine gene Identity	Human gene Identity	MIM.Morbid.Description	Chr	Position	Indel size	Indel type	Gene	Relative protein location
NM_001001854	ENSG00000163347	ENSBTAG00000013148	93	93	ICHTHYOSIS, LEUKOCYTE VACUOLES, ALOPECIA, AND SCLEROSING CHOLANGITIS	Chr1	77606813	-1	CDS	NM_001001854_2	0.669277
NM_001012999	ENSG00000105976	ENSBTAG00000006161	91	90	HEPATOCELLULAR CARCINOMA	Chr4	51936209	-1	CDS	NM_001012999_2	0.818152
NM_001012999	ENSG00000105976	ENSBTAG00000006161	91	90	RENAL CELL CARCINOMA, PAPILLARY	Chr4	51936209	-1	CDS	NM_001012999_2	0.818152
NM_001012999	ENSG00000105976	ENSBTAG00000006161	91	90	AUTISM, SUSCEPTIBILITY TO, 9	Chr4	51936209	-1	CDS	NM_001012999_2	0.818152
NM_001034450	ENSG00000170734	ENSBTAG00000006015	83	83	XERODERMA PIGMENTOSUM, VARIANT TYPE	Chr23	17092618	1	CDS	NM_001034450_1	0.158094
NM_001042477	ENSG00000154743	ENSBTAG00000037980	73	72	PONTOCEREBELLAR HYPOPLASIA TYPE 2B	Chr22	57300995	6	CDS	NM_001042477_1	0.403242
NM_001075148	ENSG00000044574	ENSBTAG00000007662	81	75	RHEUMATOID ARTHRITIS	Chr11	96116600	1	CDS	NM_001075148_1	0.659822
NM_001075148	ENSG00000044574	ENSBTAG00000007662	81	75	RHEUMATOID ARTHRITIS	Chr11	96117458	1	CDS	NM_001075148_1	0.447551
NM_001075148	ENSG00000044574	ENSBTAG00000007662	81	75	RHEUMATOID ARTHRITIS	Chr11	96116710	1	CDS	NM_001075148_1	0.632608
NM_001075981	ENSG00000012174	ENSBTAG00000008183	97	96	ICHTHYOSIS FOLLICULARIS, ATRICHIA, AND PHOTOPHOBIA SYNDROME	ChrX	128708191	-3	CDS	NM_001075981_1	0.128008
NM_001077983	ENSG00000119509	ENSBTAG00000009806	85	87	NEPHRONOPHTHISIS 2	Chr8	65709215	-3	CDS	NM_001077983_1	0.816455
NM_001080359	ENSG00000105610	ENSBTAG00000006083	75	81	BLOOD GROUP--LUTHERAN INHIBITOR	Chr7	13785975	-1	CDS	NM_001080359_1	0.206408
NM_001099725	ENSG00000152601	ENSBTAG00000004564	87	84	DYSTROPHIA MYOTONICA 1	Chr1	116252949	-1	CDS	NM_001099725_1	0.909238
NM_001102535	ENSG00000168453	ENSBTAG00000012036	81	81	ALOPECIA UNIVERSALIS CONGENITA	Chr8	69943628	1	CDS	NM_001102535_1	0.195914
NM_001102535	ENSG00000168453	ENSBTAG00000012036	81	81	MARIE UNNA HEREDITARY HYPOTRICHOSIS 1	Chr8	69943628	1	CDS	NM_001102535_1	0.195914
NM_001102535	ENSG00000168453	ENSBTAG00000012036	81	81	ATRICHIA WITH PAPULAR LESIONS	Chr8	69943628	1	CDS	NM_001102535_1	0.195914
NM_001105614	ENSG00000127616	ENSBTAG00000019220	99	95	RHABDOID TUMOR PREDISPOSITION SYNDROME 2	Chr7	16708893	2	CDS	NM_001105614_1	0.671883
NM_001105614	ENSG00000127616	ENSBTAG00000019220	99	95	RHABDOID TUMOR PREDISPOSITION SYNDROME 2	Chr7	16708857	1	CDS	NM_001105614_1	0.671484
NM_001109797	ENSG00000008311	ENSBTAG00000012128	90	90	SACCHAROPINURIA	Chr4	87360120	-3	CDS	NM_001109797_1	0.183259
NM_001109797	ENSG00000008311	ENSBTAG00000012128	90	90	HYPERLYSINEMIA	Chr4	87360120	-3	CDS	NM_001109797_1	0.183259
NM_174146	ENSG00000104368	ENSBTAG00000001244	81	82	THROMBOPHILIA, FAMILIAL, DUE TO DECREASED RELEASE OF TISSUE PLASMINOGEN	Chr27	36742907	-1	CDS	NM_174146_3	0.830182
NM_174210	ENSG00000175564	ENSBTAG00000005259	87	87	OBESITY	Chr15	54219688	1	CDS	NM_174210_1	0.415895
NM_174210	ENSG00000175564	ENSBTAG00000005259	87	87	OBESITY	Chr15	54219710	1	CDS	NM_174210_1	0.413796
NM_174418	ENSG00000133256	ENSBTAG00000017480	85	85	NIGHT BLINDNESS, CONGENITAL STATIONARY, AUTOSOMAL DOMINANT 2	Chr6	108841373	3	CDS	NM_174418_1	0.734126
NM_174418	ENSG00000133256	ENSBTAG00000017480	85	85	RETINITIS PIGMENTOSA	Chr6	108841373	3	CDS	NM_174418_1	0.734126
NM_174458	ENSG00000183873	ENSBTAG00000009155	92	92	VENTRICULAR FIBRILLATION, PAROXYSMAL FAMILIAL, 1	Chr22	12078374	-1	CDS	NM_174458_2	0.391589
NM_174458	ENSG00000183873	ENSBTAG00000009155	92	92	LONG QT SYNDROME 3	Chr22	12078374	-1	CDS	NM_174458_2	0.391589
NM_174458	ENSG00000183873	ENSBTAG00000009155	92	92	PROGRESSIVE FAMILIAL HEART BLOCK, TYPE IA	Chr22	12078374	-1	CDS	NM_174458_2	0.391589
NM_174458	ENSG00000183873	ENSBTAG00000009155	92	92	BRUGADA SYNDROME 1	Chr22	12078374	-1	CDS	NM_174458_2	0.391589
NM_174458	ENSG00000183873	ENSBTAG00000009155	92	92	SICK SINUS SYNDROME 1, AUTOSOMAL RECESSIVE	Chr22	12078374	-1	CDS	NM_174458_2	0.391589
NM_174458	ENSG00000183873	ENSBTAG00000009155	92	92	SUDDEN INFANT DEATH SYNDROME	Chr22	12078374	-1	CDS	NM_174458_2	0.391589
NM_174458	ENSG00000183873	ENSBTAG00000009155	92	92	CARDIOMYOPATHY, DILATED, 1E	Chr22	12078374	-1	CDS	NM_174458_2	0.391589
NM_174458	ENSG00000183873	ENSBTAG00000009155	92	92	ATRIAL STANDSTILL	Chr22	12078374	-1	CDS	NM_174458_2	0.391589
NM_174604	ENSG00000181856	ENSBTAG00000009190	94	94	DIABETES MELLITUS, NONINSULIN-DEPENDENT	Chr19	27618913	-1	CDS	NM_174604_1	0.411554
NM_174604	ENSG00000181856	ENSBTAG00000009190	94	94	DIABETES MELLITUS, NONINSULIN-DEPENDENT	Chr19	27621453	1	CDS	NM_174604_1	0.865856
NM_174609	ENSG00000108576	ENSBTAG00000019349	91	86	OBSESSIVE-COMPULSIVE DISORDER	Chr19	21867698	1	CDS	NM_174609_2	0.230032
NM_174609	ENSG00000108576	ENSBTAG00000019349	91	86	ALCOHOL DEPENDENCE	Chr19	21867698	1	CDS	NM_174609_2	0.230032
NM_174609	ENSG00000108576	ENSBTAG00000019349	91	86	ANXIETY	Chr19	21867698	1	CDS	NM_174609_2	0.230032
NM_174614	ENSG00000072501	ENSBTAG00000017761	100	100	CORNELIA DE LANGE SYNDROME 2	ChrX	96220392	1	CDS	NM_174614_1	0.937202
NM_175772	ENSG00000049540	ENSBTAG00000019517	66	67	WILLIAMS-BEUREN SYNDROME	Chr25	33793154	-3	CDS	NM_175772_1	0.845383
NM_175772	ENSG00000049540	ENSBTAG00000019517	66	67	SUPRAVALVULAR AORTIC STENOSIS	Chr25	33793154	-3	CDS	NM_175772_1	0.845383
NM_175772	ENSG00000049540	ENSBTAG00000019517	66	67	CUTIS LAXA, AUTOSOMAL DOMINANT	Chr25	33793154	-3	CDS	NM_175772_1	0.845383
