# Supplementary material for: Global assessment of genomic variation in cattle by genome resequencing and high-throughput genotyping
Source: BMC Genomics. 2011 Nov 14;12:557. doi: 10.1186/1471-2164-12-557 (PMC3248099; doi:10.1186/1471-2164-12-557)
Supplement: Additional file 7 — SNP-indel density correlation. The correlation of SNP-indel densities in chromosome 1 at 20 kb intervals. [file 1471-2164-12-557-S7.XLS]

## Sheet: Sheet1
chr	start	end	count.snp	count.indel
1	1	20000	26	3
1	10001	30000	30	3
1	20001	40000	20	2
1	30001	50000	30	2
1	40001	60000	27	2
1	50001	70000	17	1
1	60001	80000	15	1
1	70001	90000	3	0
1	80001	100000	2	0
1	90001	110000	1	0
1	100001	120000	3	2
1	110001	130000	8	2
1	120001	140000	10	0
1	130001	150000	10	0
1	140001	160000	11	1
1	150001	170000	17	1
1	160001	180000	13	0
1	170001	190000	5	0
1	180001	200000	5	1
1	190001	210000	14	1
1	200001	220000	16	0
1	210001	230000	7	0
1	220001	240000	4	0
1	230001	250000	7	0
1	240001	260000	9	1
1	250001	270000	8	1
1	260001	280000	11	0
1	270001	290000	8	0
1	280001	300000	3	0
1	290001	310000	6	0
1	300001	320000	7	0
1	310001	330000	16	2
1	320001	340000	25	3
1	330001	350000	34	1
1	340001	360000	71	2
1	350001	370000	58	3
1	360001	380000	43	2
1	370001	390000	87	2
1	380001	400000	120	3
1	390001	410000	104	5
1	400001	420000	53	3
1	410001	430000	20	0
1	420001	440000	26	2
1	430001	450000	96	6
1	440001	460000	137	10
1	450001	470000	119	9
1	460001	480000	78	3
1	470001	490000	35	0
1	480001	500000	17	0
1	490001	510000	16	0
1	500001	520000	25	0
1	510001	530000	30	0
1	520001	540000	30	0
1	530001	550000	21	0
1	540001	560000	16	0
1	550001	570000	35	0
1	560001	580000	57	1
1	570001	590000	53	2
1	580001	600000	29	1
1	590001	610000	28	0
1	600001	620000	33	1
1	610001	630000	16	2
1	620001	640000	27	2
1	630001	650000	48	2
1	640001	660000	32	2
1	650001	670000	11	1
1	660001	680000	15	0
1	670001	690000	16	0
1	680001	700000	9	1
1	690001	710000	10	2
1	700001	720000	11	1
1	710001	730000	12	1
1	720001	740000	15	1
1	730001	750000	7	1
1	740001	760000	5	1
1	750001	770000	6	0
1	760001	780000	4	0
1	770001	790000	3	0
1	780001	800000	2	0
1	790001	810000	4	0
1	800001	820000	19	0
1	810001	830000	42	1
1	820001	840000	45	2
1	830001	850000	83	9
1	840001	860000	96	11
1	850001	870000	65	4
1	860001	880000	58	3
1	870001	890000	53	3
1	880001	900000	35	2
1	890001	910000	22	1
1	900001	920000	26	0
1	910001	930000	19	3
1	920001	940000	19	5
1	930001	950000	20	3
1	940001	960000	19	5
1	950001	970000	43	4
1	960001	980000	49	1
1	970001	990000	26	1
1	980001	1000000	21	1
1	990001	1010000	17	1
1	1000001	1020000	8	0
1	1010001	1030000	4	0
1	1020001	1040000	9	3
1	1030001	1050000	13	3
1	1040001	1060000	10	0
1	1050001	1070000	7	3
1	1060001	1080000	4	3
1	1070001	1090000	38	2
1	1080001	1100000	55	3
1	1090001	1110000	23	5
1	1100001	1120000	24	8
1	1110001	1130000	30	5
1	1120001	1140000	13	1
1	1130001	1150000	4	0
1	1140001	1160000	5	0
1	1150001	1170000	4	0
1	1160001	1180000	3	0
1	1170001	1190000	3	0
1	1180001	1200000	4	0
1	1190001	1210000	5	0
1	1200001	1220000	3	1
1	1210001	1230000	2	1
1	1220001	1240000	3	0
1	1230001	1250000	2	0
1	1240001	1260000	1	0
1	1250001	1270000	6	1
1	1260001	1280000	9	1
1	1270001	1290000	8	0
1	1280001	1300000	4	0
1	1290001	1310000	2	0
1	1300001	1320000	18	3
1	1310001	1330000	17	3
1	1320001	1340000	2	1
1	1330001	1350000	1	1
1	1340001	1360000	0	0
1	1350001	1370000	3	3
1	1360001	1380000	16	3
1	1370001	1390000	44	1
1	1380001	1400000	46	1
1	1390001	1410000	19	0
1	1400001	1420000	12	0
1	1410001	1430000	35	5
1	1420001	1440000	47	6
1	1430001	1450000	27	1
1	1440001	1460000	11	0
1	1450001	1470000	5	1
1	1460001	1480000	4	1
1	1470001	1490000	3	0
1	1480001	1500000	5	0
1	1490001	1510000	6	0
1	1500001	1520000	11	1
1	1510001	1530000	95	6
1	1520001	1540000	120	12
1	1530001	1550000	72	10
1	1540001	1560000	77	8
1	1550001	1570000	97	9
1	1560001	1580000	134	7
1	1570001	1590000	101	3
1	1580001	1600000	25	0
1	1590001	1610000	1	0
1	1600001	1620000	1	0
1	1610001	1630000	1	2
1	1620001	1640000	3	3
1	1630001	1650000	15	2
1	1640001	1660000	46	3
1	1650001	1670000	65	2
1	1660001	1680000	49	1
1	1670001	1690000	25	1
1	1680001	1700000	11	1
1	1690001	1710000	8	1
1	1700001	1720000	4	0
1	1710001	1730000	2	0
1	1720001	1740000	2	0
1	1730001	1750000	1	1
1	1740001	1760000	5	2
1	1750001	1770000	7	3
1	1760001	1780000	4	2
1	1770001	1790000	6	0
1	1780001	1800000	5	0
1	1790001	1810000	1	1
1	1800001	1820000	1	1
1	1810001	1830000	0	0
1	1820001	1840000	0	0
1	1830001	1850000	1	0
1	1840001	1860000	3	2
1	1850001	1870000	5	2
1	1860001	1880000	4	0
1	1870001	1890000	37	4
1	1880001	1900000	36	5
1	1890001	1910000	8	2
1	1900001	1920000	8	1
1	1910001	1930000	0	0
1	1920001	1940000	0	0
1	1930001	1950000	0	0
1	1940001	1960000	0	0
1	1950001	1970000	0	0
1	1960001	1980000	2	1
1	1970001	1990000	4	1
1	1980001	2000000	3	0
1	1990001	2010000	2	0
1	2000001	2020000	1	0
1	2010001	2030000	1	0
1	2020001	2040000	17	0
1	2030001	2050000	18	2
1	2040001	2060000	2	3
1	2050001	2070000	0	1
1	2060001	2080000	0	0
1	2070001	2090000	1	0
1	2080001	2100000	3	1
1	2090001	2110000	2	1
1	2100001	2120000	0	0
1	2110001	2130000	1	0
1	2120001	2140000	1	0
1	2130001	2150000	0	0
1	2140001	2160000	4	0
1	2150001	2170000	4	0
1	2160001	2180000	0	0
1	2170001	2190000	0	0
1	2180001	2200000	0	0
1	2190001	2210000	2	0
1	2200001	2220000	4	0
1	2210001	2230000	5	0
1	2220001	2240000	5	0
1	2230001	2250000	13	2
1	2240001	2260000	30	2
1	2250001	2270000	31	1
1	2260001	2280000	37	2
1	2270001	2290000	41	1
1	2280001	2300000	46	1
1	2290001	2310000	63	4
1	2300001	2320000	44	3
1	2310001	2330000	27	1
1	2320001	2340000	52	4
1	2330001	2350000	79	10
1	2340001	2360000	64	8
1	2350001	2370000	26	3
1	2360001	2380000	21	2
1	2370001	2390000	28	1
1	2380001	2400000	71	3
1	2390001	2410000	84	5
1	2400001	2420000	97	3
1	2410001	2430000	101	2
1	2420001	2440000	60	4
1	2430001	2450000	65	2
1	2440001	2460000	50	0
1	2450001	2470000	43	2
1	2460001	2480000	37	3
1	2470001	2490000	31	5
1	2480001	2500000	27	5
1	2490001	2510000	11	2
1	2500001	2520000	52	4
1	2510001	2530000	96	3
1	2520001	2540000	93	6
1	2530001	2550000	86	7
1	2540001	2560000	79	2
1	2550001	2570000	71	8
1	2560001	2580000	70	9
1	2570001	2590000	76	4
1	2580001	2600000	44	4
1	2590001	2610000	9	4
1	2600001	2620000	11	3
1	2610001	2630000	19	1
1	2620001	2640000	28	0
1	2630001	2650000	22	0
1	2640001	2660000	19	0
1	2650001	2670000	51	3
1	2660001	2680000	80	6
1	2670001	2690000	70	4
1	2680001	2700000	61	3
1	2690001	2710000	45	3
1	2700001	2720000	30	1
1	2710001	2730000	25	0
1	2720001	2740000	12	0
1	2730001	2750000	22	2
1	2740001	2760000	113	5
1	2750001	2770000	132	6
1	2760001	2780000	48	3
1	2770001	2790000	14	0
1	2780001	2800000	28	2
1	2790001	2810000	30	3
1	2800001	2820000	21	7
1	2810001	2830000	38	7
1	2820001	2840000	26	1
1	2830001	2850000	11	1
1	2840001	2860000	19	4
1	2850001	2870000	18	5
1	2860001	2880000	20	2
1	2870001	2890000	46	2
1	2880001	2900000	48	3
1	2890001	2910000	43	1
1	2900001	2920000	34	0
1	2910001	2930000	11	0
1	2920001	2940000	7	1
1	2930001	2950000	7	3
1	2940001	2960000	12	2
1	2950001	2970000	15	0
1	2960001	2980000	31	2
1	2970001	2990000	56	4
1	2980001	3000000	44	2
1	2990001	3010000	35	0
1	3000001	3020000	50	1
1	3010001	3030000	29	1
1	3020001	3040000	4	1
1	3030001	3050000	8	3
1	3040001	3060000	10	2
1	3050001	3070000	6	1
1	3060001	3080000	5	1
1	3070001	3090000	5	0
1	3080001	3100000	6	0
1	3090001	3110000	7	1
1	3100001	3120000	13	3
1	3110001	3130000	13	2
1	3120001	3140000	13	0
1	3130001	3150000	27	3
1	3140001	3160000	36	5
1	3150001	3170000	23	3
1	3160001	3180000	31	1
1	3170001	3190000	76	2
1	3180001	3200000	59	2
1	3190001	3210000	46	1
1	3200001	3220000	58	2
1	3210001	3230000	27	2
1	3220001	3240000	9	1
1	3230001	3250000	9	0
1	3240001	3260000	11	0
1	3250001	3270000	14	0
1	3260001	3280000	12	1
1	3270001	3290000	11	2
1	3280001	3300000	20	4
1	3290001	3310000	27	5
1	3300001	3320000	21	3
1	3310001	3330000	16	1
1	3320001	3340000	18	0
1	3330001	3350000	15	0
1	3340001	3360000	14	1
1	3350001	3370000	18	5
1	3360001	3380000	17	5
1	3370001	3390000	14	2
1	3380001	3400000	16	2
1	3390001	3410000	40	3
1	3400001	3420000	50	3
1	3410001	3430000	28	2
1	3420001	3440000	30	3
1	3430001	3450000	45	4
1	3440001	3460000	38	2
1	3450001	3470000	46	4
1	3460001	3480000	93	7
1	3470001	3490000	85	4
1	3480001	3500000	44	3
1	3490001	3510000	40	2
1	3500001	3520000	41	0
1	3510001	3530000	28	0
1	3520001	3540000	12	0
1	3530001	3550000	13	2
1	3540001	3560000	16	3
1	3550001	3570000	18	5
1	3560001	3580000	25	4
1	3570001	3590000	110	1
1	3580001	3600000	142	4
1	3590001	3610000	108	7
1	3600001	3620000	96	6
1	3610001	3630000	51	5
1	3620001	3640000	29	3
1	3630001	3650000	28	0
1	3640001	3660000	39	2
1	3650001	3670000	35	4
1	3660001	3680000	19	2
1	3670001	3690000	18	0
1	3680001	3700000	24	3
1	3690001	3710000	17	3
1	3700001	3720000	14	0
1	3710001	3730000	11	0
1	3720001	3740000	1	0
1	3730001	3750000	1	0
1	3740001	3760000	2	0
1	3750001	3770000	5	0
1	3760001	3780000	5	0
1	3770001	3790000	6	0
1	3780001	3800000	32	0
1	3790001	3810000	34	0
1	3800001	3820000	8	0
1	3810001	3830000	11	1
1	3820001	3840000	18	2
1	3830001	3850000	15	1
1	3840001	3860000	15	1
1	3850001	3870000	40	2
1	3860001	3880000	83	3
1	3870001	3890000	68	3
1	3880001	3900000	32	4
1	3890001	3910000	20	3
1	3900001	3920000	10	0
1	3910001	3930000	22	0
1	3920001	3940000	17	0
1	3930001	3950000	4	0
1	3940001	3960000	10	0
1	3950001	3970000	13	0
1	3960001	3980000	15	0
1	3970001	3990000	20	0
1	3980001	4000000	15	0
1	3990001	4010000	10	0
1	4000001	4020000	38	2
1	4010001	4030000	67	6
1	4020001	4040000	56	7
1	4030001	4050000	47	7
1	4040001	4060000	66	5
1	4050001	4070000	58	3
1	4060001	4080000	25	2
1	4070001	4090000	18	1
1	4080001	4100000	16	1
1	4090001	4110000	11	0
1	4100001	4120000	8	0
1	4110001	4130000	4	0
1	4120001	4140000	4	0
1	4130001	4150000	3	0
1	4140001	4160000	4	0
1	4150001	4170000	3	0
1	4160001	4180000	6	0
1	4170001	4190000	10	1
1	4180001	4200000	5	1
1	4190001	4210000	8	0
1	4200001	4220000	8	0
1	4210001	4230000	1	0
1	4220001	4240000	0	0
1	4230001	4250000	2	0
1	4240001	4260000	4	0
1	4250001	4270000	14	0
1	4260001	4280000	16	0
1	4270001	4290000	11	1
1	4280001	4300000	18	2
1	4290001	4310000	16	1
1	4300001	4320000	12	1
1	4310001	4330000	11	3
1	4320001	4340000	12	2
1	4330001	4350000	12	0
1	4340001	4360000	25	3
1	4350001	4370000	38	5
1	4360001	4380000	49	3
1	4370001	4390000	54	2
1	4380001	4400000	31	3
1	4390001	4410000	26	2
1	4400001	4420000	24	1
1	4410001	4430000	16	1
1	4420001	4440000	15	0
1	4430001	4450000	15	0
1	4440001	4460000	10	0
1	4450001	4470000	4	0
1	4460001	4480000	6	0
1	4470001	4490000	9	0
1	4480001	4500000	8	0
1	4490001	4510000	6	0
1	4500001	4520000	9	0
1	4510001	4530000	12	0
1	4520001	4540000	15	0
1	4530001	4550000	24	3
1	4540001	4560000	28	4
1	4550001	4570000	29	1
1	4560001	4580000	20	1
1	4570001	4590000	9	2
1	4580001	4600000	26	4
1	4590001	4610000	34	3
1	4600001	4620000	43	2
1	4610001	4630000	52	5
1	4620001	4640000	57	4
1	4630001	4650000	39	2
1	4640001	4660000	41	3
1	4650001	4670000	63	3
1	4660001	4680000	33	1
1	4670001	4690000	22	3
1	4680001	4700000	21	3
1	4690001	4710000	7	0
1	4700001	4720000	9	1
1	4710001	4730000	18	1
1	4720001	4740000	25	1
1	4730001	4750000	23	1
1	4740001	4760000	23	1
1	4750001	4770000	40	3
1	4760001	4780000	40	3
1	4770001	4790000	39	2
1	4780001	4800000	49	1
1	4790001	4810000	42	1
1	4800001	4820000	51	4
1	4810001	4830000	92	5
1	4820001	4840000	74	3
1	4830001	4850000	39	1
1	4840001	4860000	27	0
1	4850001	4870000	3	1
1	4860001	4880000	7	1
1	4870001	4890000	10	1
1	4880001	4900000	8	1
1	4890001	4910000	13	0
1	4900001	4920000	11	0
1	4910001	4930000	12	2
1	4920001	4940000	13	3
1	4930001	4950000	6	1
1	4940001	4960000	17	1
1	4950001	4970000	45	4
1	4960001	4980000	49	5
1	4970001	4990000	27	2
1	4980001	5000000	14	0
1	4990001	5010000	12	1
1	5000001	5020000	34	2
1	5010001	5030000	42	1
1	5020001	5040000	42	2
1	5030001	5050000	63	6
1	5040001	5060000	60	6
1	5050001	5070000	26	3
1	5060001	5080000	4	1
1	5070001	5090000	4	0
1	5080001	5100000	2	1
1	5090001	5110000	45	1
1	5100001	5120000	45	2
1	5110001	5130000	11	2
1	5120001	5140000	31	2
1	5130001	5150000	26	2
1	5140001	5160000	10	0
1	5150001	5170000	9	0
1	5160001	5180000	12	0
1	5170001	5190000	19	0
1	5180001	5200000	21	1
1	5190001	5210000	19	4
1	5200001	5220000	35	5
1	5210001	5230000	38	3
1	5220001	5240000	18	1
1	5230001	5250000	6	0
1	5240001	5260000	0	0
1	5250001	5270000	0	0
1	5260001	5280000	0	0
1	5270001	5290000	0	0
1	5280001	5300000	15	0
1	5290001	5310000	31	0
1	5300001	5320000	44	0
1	5310001	5330000	35	0
1	5320001	5340000	16	0
1	5330001	5350000	15	0
1	5340001	5360000	10	0
1	5350001	5370000	16	0
1	5360001	5380000	37	0
1	5370001	5390000	51	0
1	5380001	5400000	59	0
1	5390001	5410000	49	0
1	5400001	5420000	22	0
1	5410001	5430000	7	0
1	5420001	5440000	39	0
1	5430001	5450000	45	0
1	5440001	5460000	13	0
1	5450001	5470000	19	0
1	5460001	5480000	30	0
1	5470001	5490000	25	0
1	5480001	5500000	16	0
1	5490001	5510000	8	0
1	5500001	5520000	1	0
1	5510001	5530000	5	0
1	5520001	5540000	10	0
1	5530001	5550000	42	0
1	5540001	5560000	45	0
1	5550001	5570000	17	0
1	5560001	5580000	12	0
1	5570001	5590000	12	0
1	5580001	5600000	19	0
1	5590001	5610000	25	0
1	5600001	5620000	16	0
1	5610001	5630000	2	0
1	5620001	5640000	3	0
1	5630001	5650000	28	0
1	5640001	5660000	74	0
1	5650001	5670000	88	0
1	5660001	5680000	45	0
1	5670001	5690000	35	0
1	5680001	5700000	43	0
1	5690001	5710000	20	0
1	5700001	5720000	9	0
1	5710001	5730000	17	0
1	5720001	5740000	27	0
1	5730001	5750000	24	0
1	5740001	5760000	15	0
1	5750001	5770000	13	0
1	5760001	5780000	28	0
1	5770001	5790000	44	0
1	5780001	5800000	31	0
1	5790001	5810000	48	0
1	5800001	5820000	44	0
1	5810001	5830000	8	0
1	5820001	5840000	22	0
1	5830001	5850000	23	0
1	5840001	5860000	15	0
1	5850001	5870000	22	0
1	5860001	5880000	37	0
1	5870001	5890000	36	0
1	5880001	5900000	19	0
1	5890001	5910000	12	0
1	5900001	5920000	36	0
1	5910001	5930000	52	0
1	5920001	5940000	45	0
1	5930001	5950000	40	0
1	5940001	5960000	41	0
1	5950001	5970000	118	0
1	5960001	5980000	132	0
1	5970001	5990000	40	0
1	5980001	6000000	6	0
1	5990001	6010000	29	0
1	6000001	6020000	33	0
1	6010001	6030000	16	0
1	6020001	6040000	17	0
1	6030001	6050000	10	0
1	6040001	6060000	2	0
1	6050001	6070000	21	1
1	6060001	6080000	48	2
1	6070001	6090000	46	1
1	6080001	6100000	27	0
1	6090001	6110000	11	0
1	6100001	6120000	10	0
1	6110001	6130000	20	1
1	6120001	6140000	19	2
1	6130001	6150000	15	2
1	6140001	6160000	18	1
1	6150001	6170000	14	1
1	6160001	6180000	19	4
1	6170001	6190000	27	5
1	6180001	6200000	18	3
1	6190001	6210000	21	1
1	6200001	6220000	15	0
1	6210001	6230000	0	0
1	6220001	6240000	5	1
1	6230001	6250000	10	1
1	6240001	6260000	15	2
1	6250001	6270000	37	4
1	6260001	6280000	35	2
1	6270001	6290000	10	0
1	6280001	6300000	15	0
1	6290001	6310000	46	3
1	6300001	6320000	88	6
1	6310001	6330000	94	5
1	6320001	6340000	49	2
1	6330001	6350000	19	0
1	6340001	6360000	11	1
1	6350001	6370000	12	1
1	6360001	6380000	17	0
1	6370001	6390000	23	0
1	6380001	6400000	52	6
1	6390001	6410000	84	9
1	6400001	6420000	69	3
1	6410001	6430000	37	1
1	6420001	6440000	27	3
1	6430001	6450000	23	3
1	6440001	6460000	21	1
1	6450001	6470000	13	0
1	6460001	6480000	15	0
1	6470001	6490000	28	1
1	6480001	6500000	21	2
1	6490001	6510000	13	1
1	6500001	6520000	16	0
1	6510001	6530000	17	0
1	6520001	6540000	20	0
1	6530001	6550000	17	0
1	6540001	6560000	21	0
1	6550001	6570000	23	0
1	6560001	6580000	22	0
1	6570001	6590000	19	1
1	6580001	6600000	28	1
1	6590001	6610000	62	3
1	6600001	6620000	86	5
1	6610001	6630000	79	2
1	6620001	6640000	67	1
1	6630001	6650000	39	1
1	6640001	6660000	29	0
1	6650001	6670000	54	1
1	6660001	6680000	39	1
1	6670001	6690000	13	1
1	6680001	6700000	14	2
1	6690001	6710000	14	2
1	6700001	6720000	12	1
1	6710001	6730000	15	2
1	6720001	6740000	18	3
1	6730001	6750000	23	3
1	6740001	6760000	20	3
1	6750001	6770000	15	1
1	6760001	6780000	16	0
1	6770001	6790000	18	1
1	6780001	6800000	26	2
1	6790001	6810000	51	2
1	6800001	6820000	81	5
1	6810001	6830000	95	9
1	6820001	6840000	81	5
1	6830001	6850000	47	2
1	6840001	6860000	21	3
1	6850001	6870000	11	2
1	6860001	6880000	10	1
1	6870001	6890000	26	1
1	6880001	6900000	20	1
1	6890001	6910000	1	0
1	6900001	6920000	1	0
1	6910001	6930000	1	1
1	6920001	6940000	1	1
1	6930001	6950000	0	0
1	6940001	6960000	0	0
1	6950001	6970000	1	0
1	6960001	6980000	2	0
1	6970001	6990000	1	0
1	6980001	7000000	0	0
1	6990001	7010000	0	0
1	7000001	7020000	4	0
1	7010001	7030000	9	0
1	7020001	7040000	13	0
1	7030001	7050000	20	0
1	7040001	7060000	21	2
1	7050001	7070000	11	3
1	7060001	7080000	4	1
1	7070001	7090000	8	0
1	7080001	7100000	8	0
1	7090001	7110000	4	0
1	7100001	7120000	3	0
1	7110001	7130000	5	2
1	7120001	7140000	5	2
1	7130001	7150000	2	0
1	7140001	7160000	15	0
1	7150001	7170000	27	0
1	7160001	7180000	21	0
1	7170001	7190000	33	0
1	7180001	7200000	38	2
1	7190001	7210000	29	3
1	7200001	7220000	26	1
1	7210001	7230000	17	1
1	7220001	7240000	18	1
1	7230001	7250000	20	0
1	7240001	7260000	18	1
1	7250001	7270000	26	2
1	7260001	7280000	21	2
1	7270001	7290000	7	2
1	7280001	7300000	6	2
1	7290001	7310000	11	1
1	7300001	7320000	19	0
1	7310001	7330000	20	0
1	7320001	7340000	21	1
1	7330001	7350000	26	2
1	7340001	7360000	23	2
1	7350001	7370000	13	2
1	7360001	7380000	10	2
1	7370001	7390000	7	2
1	7380001	7400000	6	2
1	7390001	7410000	9	1
1	7400001	7420000	19	1
1	7410001	7430000	22	1
1	7420001	7440000	10	0
1	7430001	7450000	8	0
1	7440001	7460000	7	2
1	7450001	7470000	2	3
1	7460001	7480000	4	1
1	7470001	7490000	19	0
1	7480001	7500000	20	0
1	7490001	7510000	15	1
1	7500001	7520000	15	1
1	7510001	7530000	11	0
1	7520001	7540000	12	0
1	7530001	7550000	13	0
1	7540001	7560000	8	0
1	7550001	7570000	11	1
1	7560001	7580000	13	1
1	7570001	7590000	7	1
1	7580001	7600000	12	1
1	7590001	7610000	16	0
1	7600001	7620000	29	3
1	7610001	7630000	29	3
1	7620001	7640000	10	1
1	7630001	7650000	6	2
1	7640001	7660000	7	1
1	7650001	7670000	5	0
1	7660001	7680000	12	1
1	7670001	7690000	28	2
1	7680001	7700000	39	3
1	7690001	7710000	68	4
1	7700001	7720000	100	5
1	7710001	7730000	59	3
1	7720001	7740000	14	1
1	7730001	7750000	18	1
1	7740001	7760000	35	3
1	7750001	7770000	49	3
1	7760001	7780000	31	1
1	7770001	7790000	27	4
1	7780001	7800000	28	4
1	7790001	7810000	10	1
1	7800001	7820000	6	0
1	7810001	7830000	6	0
1	7820001	7840000	5	0
1	7830001	7850000	6	0
1	7840001	7860000	5	0
1	7850001	7870000	2	0
1	7860001	7880000	2	0
1	7870001	7890000	8	1
1	7880001	7900000	10	1
1	7890001	7910000	16	2
1	7900001	7920000	16	2
1	7910001	7930000	9	0
1	7920001	7940000	7	0
1	7930001	7950000	15	0
1	7940001	7960000	21	2
1	7950001	7970000	28	2
1	7960001	7980000	23	1
1	7970001	7990000	9	2
1	7980001	8000000	8	2
1	7990001	8010000	6	1
1	8000001	8020000	7	0
1	8010001	8030000	12	0
1	8020001	8040000	28	2
1	8030001	8050000	34	4
1	8040001	8060000	36	6
1	8050001	8070000	39	6
1	8060001	8080000	20	2
1	8070001	8090000	12	1
1	8080001	8100000	14	1
1	8090001	8110000	12	0
1	8100001	8120000	15	0
1	8110001	8130000	18	2
1	8120001	8140000	34	4
1	8130001	8150000	44	6
1	8140001	8160000	32	4
1	8150001	8170000	19	0
1	8160001	8180000	13	1
1	8170001	8190000	10	1
1	8180001	8200000	12	1
1	8190001	8210000	16	3
1	8200001	8220000	20	3
1	8210001	8230000	46	8
1	8220001	8240000	67	10
1	8230001	8250000	44	4
1	8240001	8260000	21	3
1	8250001	8270000	21	3
1	8260001	8280000	37	2
1	8270001	8290000	59	2
1	8280001	8300000	40	1
1	8290001	8310000	6	1
1	8300001	8320000	1	1
1	8310001	8330000	3	0
1	8320001	8340000	3	0
1	8330001	8350000	8	0
1	8340001	8360000	36	1
1	8350001	8370000	40	2
1	8360001	8380000	39	2
1	8370001	8390000	38	2
1	8380001	8400000	15	1
1	8390001	8410000	8	0
1	8400001	8420000	23	1
1	8410001	8430000	35	2
1	8420001	8440000	20	1
1	8430001	8450000	15	1
1	8440001	8460000	28	1
1	8450001	8470000	34	2
1	8460001	8480000	19	3
1	8470001	8490000	8	1
1	8480001	8500000	9	0
1	8490001	8510000	4	0
1	8500001	8520000	1	0
1	8510001	8530000	2	0
1	8520001	8540000	6	0
1	8530001	8550000	8	0
1	8540001	8560000	12	0
1	8550001	8570000	11	0
1	8560001	8580000	3	0
1	8570001	8590000	7	0
1	8580001	8600000	10	0
1	8590001	8610000	7	0
1	8600001	8620000	9	1
1	8610001	8630000	18	1
1	8620001	8640000	23	1
1	8630001	8650000	17	2
1	8640001	8660000	16	1
1	8650001	8670000	23	1
1	8660001	8680000	26	1
1	8670001	8690000	19	0
1	8680001	8700000	12	2
1	8690001	8710000	11	2
1	8700001	8720000	11	0
1	8710001	8730000	7	0
1	8720001	8740000	5	0
1	8730001	8750000	7	0
1	8740001	8760000	5	0
1	8750001	8770000	6	0
1	8760001	8780000	7	1
1	8770001	8790000	10	1
1	8780001	8800000	13	0
1	8790001	8810000	15	2
1	8800001	8820000	34	5
1	8810001	8830000	51	3
1	8820001	8840000	36	0
1	8830001	8850000	33	0
1	8840001	8860000	46	0
1	8850001	8870000	25	0
1	8860001	8880000	8	1
1	8870001	8890000	8	2
1	8880001	8900000	11	1
1	8890001	8910000	15	0
1	8900001	8920000	10	0
1	8910001	8930000	25	2
1	8920001	8940000	46	5
1	8930001	8950000	51	5
1	8940001	8960000	44	2
1	8950001	8970000	41	0
1	8960001	8980000	35	0
1	8970001	8990000	22	0
1	8980001	9000000	49	1
1	8990001	9010000	54	4
1	9000001	9020000	23	3
1	9010001	9030000	20	0
1	9020001	9040000	16	0
1	9030001	9050000	7	0
1	9040001	9060000	9	0
1	9050001	9070000	15	0
1	9060001	9080000	17	0
1	9070001	9090000	12	0
1	9080001	9100000	5	0
1	9090001	9110000	2	0
1	9100001	9120000	61	4
1	9110001	9130000	63	4
1	9120001	9140000	9	1
1	9130001	9150000	13	2
1	9140001	9160000	12	2
1	9150001	9170000	9	5
1	9160001	9180000	19	6
1	9170001	9190000	25	3
1	9180001	9200000	30	3
1	9190001	9210000	38	2
1	9200001	9220000	20	0
1	9210001	9230000	5	0
1	9220001	9240000	28	1
1	9230001	9250000	38	3
1	9240001	9260000	15	2
1	9250001	9270000	6	0
1	9260001	9280000	16	2
1	9270001	9290000	16	2
1	9280001	9300000	6	0
1	9290001	9310000	16	0
1	9300001	9320000	29	0
1	9310001	9330000	25	0
1	9320001	9340000	18	0
1	9330001	9350000	13	0
1	9340001	9360000	11	1
1	9350001	9370000	34	2
1	9360001	9380000	57	2
1	9370001	9390000	70	5
1	9380001	9400000	109	5
1	9390001	9410000	110	5
1	9400001	9420000	86	4
1	9410001	9430000	86	0
1	9420001	9440000	52	0
1	9430001	9450000	14	1
1	9440001	9460000	12	4
1	9450001	9470000	21	5
1	9460001	9480000	30	4
1	9470001	9490000	39	2
1	9480001	9500000	28	0
1	9490001	9510000	30	1
1	9500001	9520000	86	3
1	9510001	9530000	139	5
1	9520001	9540000	99	4
1	9530001	9550000	32	1
1	9540001	9560000	23	1
1	9550001	9570000	22	1
1	9560001	9580000	16	0
1	9570001	9590000	22	1
1	9580001	9600000	46	3
1	9590001	9610000	74	3
1	9600001	9620000	82	5
1	9610001	9630000	74	6
1	9620001	9640000	47	2
1	9630001	9650000	34	1
1	9640001	9660000	76	4
1	9650001	9670000	72	3
1	9660001	9680000	22	0
1	9670001	9690000	4	0
1	9680001	9700000	3	0
1	9690001	9710000	4	0
1	9700001	9720000	1	0
1	9710001	9730000	2	0
1	9720001	9740000	4	0
1	9730001	9750000	40	3
1	9740001	9760000	77	3
1	9750001	9770000	81	4
1	9760001	9780000	66	5
1	9770001	9790000	29	1
1	9780001	9800000	10	1
1	9790001	9810000	11	3
1	9800001	9820000	53	2
1	9810001	9830000	56	1
1	9820001	9840000	43	1
1	9830001	9850000	43	1
1	9840001	9860000	47	3
1	9850001	9870000	52	2
1	9860001	9880000	54	3
1	9870001	9890000	59	6
1	9880001	9900000	32	4
1	9890001	9910000	78	3
1	9900001	9920000	124	7
1	9910001	9930000	89	8
1	9920001	9940000	83	4
1	9930001	9950000	101	3
1	9940001	9960000	109	7
1	9950001	9970000	87	7
1	9960001	9980000	65	3
1	9970001	9990000	72	3
1	9980001	10000000	44	2
1	9990001	10010000	24	0
1	10000001	10020000	15	0
1	10010001	10030000	10	0
1	10020001	10040000	11	1
1	10030001	10050000	9	1
1	10040001	10060000	10	0
1	10050001	10070000	8	1
1	10060001	10080000	17	2
1	10070001	10090000	20	3
1	10080001	10100000	11	2
1	10090001	10110000	30	0
1	10100001	10120000	57	2
1	10110001	10130000	56	5
1	10120001	10140000	43	8
1	10130001	10150000	47	7
1	10140001	10160000	59	4
1	10150001	10170000	60	5
1	10160001	10180000	49	3
1	10170001	10190000	32	1
1	10180001	10200000	18	1
1	10190001	10210000	16	0
1	10200001	10220000	17	0
1	10210001	10230000	11	1
1	10220001	10240000	6	1
1	10230001	10250000	7	0
1	10240001	10260000	15	0
1	10250001	10270000	21	0
1	10260001	10280000	14	1
1	10270001	10290000	3	2
1	10280001	10300000	16	2
1	10290001	10310000	19	1
1	10300001	10320000	5	0
1	10310001	10330000	7	1
1	10320001	10340000	10	1
1	10330001	10350000	12	3
1	10340001	10360000	22	4
1	10350001	10370000	22	2
1	10360001	10380000	20	1
1	10370001	10390000	16	0
1	10380001	10400000	29	1
1	10390001	10410000	36	1
1	10400001	10420000	26	0
1	10410001	10430000	19	0
1	10420001	10440000	8	0
1	10430001	10450000	11	0
1	10440001	10460000	11	0
1	10450001	10470000	32	3
1	10460001	10480000	31	3
1	10470001	10490000	15	1
1	10480001	10500000	37	3
1	10490001	10510000	44	3
1	10500001	10520000	23	1
1	10510001	10530000	13	1
1	10520001	10540000	45	4
1	10530001	10550000	47	5
1	10540001	10560000	19	2
1	10550001	10570000	38	1
1	10560001	10580000	38	1
1	10570001	10590000	21	0
1	10580001	10600000	36	1
1	10590001	10610000	45	2
1	10600001	10620000	39	3
1	10610001	10630000	19	2
1	10620001	10640000	9	0
1	10630001	10650000	12	0
1	10640001	10660000	8	0
1	10650001	10670000	12	0
1	10660001	10680000	25	0
1	10670001	10690000	30	0
1	10680001	10700000	16	0
1	10690001	10710000	13	1
1	10700001	10720000	16	1
1	10710001	10730000	9	0
1	10720001	10740000	8	0
1	10730001	10750000	6	1
1	10740001	10760000	6	1
1	10750001	10770000	10	0
1	10760001	10780000	14	0
1	10770001	10790000	15	1
1	10780001	10800000	15	1
1	10790001	10810000	32	0
1	10800001	10820000	43	0
1	10810001	10830000	24	0
1	10820001	10840000	27	1
1	10830001	10850000	51	3
1	10840001	10860000	51	6
1	10850001	10870000	31	4
1	10860001	10880000	16	0
1	10870001	10890000	18	3
1	10880001	10900000	15	3
1	10890001	10910000	5	1
1	10900001	10920000	4	1
1	10910001	10930000	8	0
1	10920001	10940000	7	0
1	10930001	10950000	5	1
1	10940001	10960000	3	2
1	10950001	10970000	1	2
1	10960001	10980000	2	1
1	10970001	10990000	8	0
1	10980001	11000000	9	0
1	10990001	11010000	5	0
1	11000001	11020000	6	1
1	11010001	11030000	7	1
1	11020001	11040000	6	0
1	11030001	11050000	10	0
1	11040001	11060000	17	1
1	11050001	11070000	11	1
1	11060001	11080000	6	0
1	11070001	11090000	9	2
1	11080001	11100000	15	3
1	11090001	11110000	13	3
1	11100001	11120000	5	2
1	11110001	11130000	3	0
1	11120001	11140000	6	1
1	11130001	11150000	9	1
1	11140001	11160000	7	0
1	11150001	11170000	4	0
1	11160001	11180000	6	0
1	11170001	11190000	12	0
1	11180001	11200000	8	0
1	11190001	11210000	1	0
1	11200001	11220000	0	0
1	11210001	11230000	6	0
1	11220001	11240000	13	0
1	11230001	11250000	28	4
1	11240001	11260000	66	7
1	11250001	11270000	68	4
1	11260001	11280000	46	2
1	11270001	11290000	59	3
1	11280001	11300000	60	2
1	11290001	11310000	47	3
1	11300001	11320000	57	5
1	11310001	11330000	43	3
1	11320001	11340000	21	2
1	11330001	11350000	21	3
1	11340001	11360000	9	2
1	11350001	11370000	1	0
1	11360001	11380000	2	0
1	11370001	11390000	3	0
1	11380001	11400000	6	0
1	11390001	11410000	4	0
1	11400001	11420000	0	1
1	11410001	11430000	2	1
1	11420001	11440000	10	0
1	11430001	11450000	21	1
1	11440001	11460000	32	2
1	11450001	11470000	28	1
1	11460001	11480000	12	0
1	11470001	11490000	5	0
1	11480001	11500000	5	1
1	11490001	11510000	9	1
1	11500001	11520000	8	1
1	11510001	11530000	7	1
1	11520001	11540000	6	0
1	11530001	11550000	5	0
1	11540001	11560000	6	1
1	11550001	11570000	3	1
1	11560001	11580000	4	0
1	11570001	11590000	4	0
1	11580001	11600000	5	0
1	11590001	11610000	10	0
1	11600001	11620000	14	0
1	11610001	11630000	14	1
1	11620001	11640000	18	2
1	11630001	11650000	30	2
1	11640001	11660000	36	3
1	11650001	11670000	53	2
1	11660001	11680000	88	3
1	11670001	11690000	70	4
1	11680001	11700000	39	1
1	11690001	11710000	28	0
1	11700001	11720000	27	2
1	11710001	11730000	30	2
1	11720001	11740000	12	0
1	11730001	11750000	21	1
1	11740001	11760000	73	5
1	11750001	11770000	92	4
1	11760001	11780000	55	2
1	11770001	11790000	23	2
1	11780001	11800000	13	0
1	11790001	11810000	13	0
1	11800001	11820000	7	1
1	11810001	11830000	14	1
1	11820001	11840000	43	0
1	11830001	11850000	95	3
1	11840001	11860000	83	4
1	11850001	11870000	29	3
1	11860001	11880000	20	2
1	11870001	11890000	20	3
1	11880001	11900000	20	4
1	11890001	11910000	31	1
1	11900001	11920000	44	0
1	11910001	11930000	41	0
1	11920001	11940000	24	2
1	11930001	11950000	12	2
1	11940001	11960000	11	1
1	11950001	11970000	7	1
1	11960001	11980000	7	0
1	11970001	11990000	11	0
1	11980001	12000000	9	0
1	11990001	12010000	10	0
1	12000001	12020000	13	0
1	12010001	12030000	13	0
1	12020001	12040000	28	1
1	12030001	12050000	42	2
1	12040001	12060000	55	1
1	12050001	12070000	62	2
1	12060001	12080000	56	5
1	12070001	12090000	40	3
1	12080001	12100000	22	0
1	12090001	12110000	12	0
1	12100001	12120000	7	0
1	12110001	12130000	11	0
1	12120001	12140000	10	0
1	12130001	12150000	11	2
1	12140001	12160000	8	3
1	12150001	12170000	4	2
1	12160001	12180000	6	1
1	12170001	12190000	8	0
1	12180001	12200000	12	0
1	12190001	12210000	10	0
1	12200001	12220000	6	0
1	12210001	12230000	9	1
1	12220001	12240000	12	1
1	12230001	12250000	20	1
1	12240001	12260000	22	2
1	12250001	12270000	12	1
1	12260001	12280000	15	1
1	12270001	12290000	23	2
1	12280001	12300000	33	1
1	12290001	12310000	37	5
1	12300001	12320000	19	5
1	12310001	12330000	6	1
1	12320001	12340000	22	1
1	12330001	12350000	34	0
1	12340001	12360000	45	0
1	12350001	12370000	39	0
1	12360001	12380000	23	0
1	12370001	12390000	20	0
1	12380001	12400000	11	0
1	12390001	12410000	9	0
1	12400001	12420000	7	0
1	12410001	12430000	38	1
1	12420001	12440000	43	1
1	12430001	12450000	16	0
1	12440001	12460000	8	0
1	12450001	12470000	11	2
1	12460001	12480000	32	3
1	12470001	12490000	42	2
1	12480001	12500000	35	1
1	12490001	12510000	26	0
1	12500001	12520000	48	0
1	12510001	12530000	53	2
1	12520001	12540000	50	3
1	12530001	12550000	40	2
1	12540001	12560000	18	1
1	12550001	12570000	39	1
1	12560001	12580000	30	2
1	12570001	12590000	12	3
1	12580001	12600000	13	2
1	12590001	12610000	10	0
1	12600001	12620000	32	3
1	12610001	12630000	50	4
1	12620001	12640000	68	2
1	12630001	12650000	57	2
1	12640001	12660000	27	2
1	12650001	12670000	27	4
1	12660001	12680000	47	7
1	12670001	12690000	36	5
1	12680001	12700000	7	1
1	12690001	12710000	12	0
1	12700001	12720000	17	1
1	12710001	12730000	43	2
1	12720001	12740000	82	2
1	12730001	12750000	89	5
1	12740001	12760000	79	9
1	12750001	12770000	64	7
1	12760001	12780000	31	2
1	12770001	12790000	12	0
1	12780001	12800000	16	0
1	12790001	12810000	22	1
1	12800001	12820000	18	1
1	12810001	12830000	22	2
1	12820001	12840000	75	6
1	12830001	12850000	109	10
1	12840001	12860000	84	9
1	12850001	12870000	49	4
1	12860001	12880000	22	3
1	12870001	12890000	11	2
1	12880001	12900000	10	2
1	12890001	12910000	18	2
1	12900001	12920000	23	0
1	12910001	12930000	11	0
1	12920001	12940000	1	0
1	12930001	12950000	22	1
1	12940001	12960000	42	2
1	12950001	12970000	26	4
1	12960001	12980000	6	3
1	12970001	12990000	2	0
1	12980001	13000000	23	2
1	12990001	13010000	59	5
1	13000001	13020000	92	4
1	13010001	13030000	59	1
1	13020001	13040000	9	0
1	13030001	13050000	6	0
1	13040001	13060000	7	0
1	13050001	13070000	8	1
1	13060001	13080000	3	1
1	13070001	13090000	9	0
1	13080001	13100000	16	0
1	13090001	13110000	8	0
1	13100001	13120000	3	0
1	13110001	13130000	9	2
1	13120001	13140000	14	4
1	13130001	13150000	31	4
1	13140001	13160000	43	3
1	13150001	13170000	57	1
1	13160001	13180000	46	0
1	13170001	13190000	21	0
1	13180001	13200000	20	0
1	13190001	13210000	21	0
1	13200001	13220000	20	2
1	13210001	13230000	22	3
1	13220001	13240000	27	2
1	13230001	13250000	12	1
1	13240001	13260000	4	0
1	13250001	13270000	7	1
1	13260001	13280000	16	1
1	13270001	13290000	17	0
1	13280001	13300000	10	0
1	13290001	13310000	5	0
1	13300001	13320000	3	0
1	13310001	13330000	6	1
1	13320001	13340000	8	1
1	13330001	13350000	8	1
1	13340001	13360000	3	1
1	13350001	13370000	6	0
1	13360001	13380000	11	1
1	13370001	13390000	7	1
1	13380001	13400000	3	0
1	13390001	13410000	4	1
1	13400001	13420000	5	1
1	13410001	13430000	2	2
1	13420001	13440000	2	2
1	13430001	13450000	7	0
1	13440001	13460000	9	0
1	13450001	13470000	46	4
1	13460001	13480000	78	8
1	13470001	13490000	79	5
1	13480001	13500000	55	2
1	13490001	13510000	22	1
1	13500001	13520000	36	0
1	13510001	13530000	37	1
1	13520001	13540000	19	1
1	13530001	13550000	14	0
1	13540001	13560000	9	0
1	13550001	13570000	12	1
1	13560001	13580000	12	1
1	13570001	13590000	5	1
1	13580001	13600000	6	3
1	13590001	13610000	7	3
1	13600001	13620000	4	1
1	13610001	13630000	4	0
1	13620001	13640000	6	0
1	13630001	13650000	7	0
1	13640001	13660000	10	0
1	13650001	13670000	27	3
1	13660001	13680000	31	6
1	13670001	13690000	28	4
1	13680001	13700000	41	3
1	13690001	13710000	62	7
1	13700001	13720000	81	6
1	13710001	13730000	73	2
1	13720001	13740000	58	1
1	13730001	13750000	64	1
1	13740001	13760000	78	5
1	13750001	13770000	85	5
1	13760001	13780000	76	4
1	13770001	13790000	44	5
1	13780001	13800000	28	2
1	13790001	13810000	28	2
1	13800001	13820000	27	3
1	13810001	13830000	39	1
1	13820001	13840000	41	1
1	13830001	13850000	40	3
1	13840001	13860000	40	2
1	13850001	13870000	36	0
1	13860001	13880000	35	0
1	13870001	13890000	34	1
1	13880001	13900000	36	2
1	13890001	13910000	32	1
1	13900001	13920000	23	0
1	13910001	13930000	17	0
1	13920001	13940000	14	0
1	13930001	13950000	20	1
1	13940001	13960000	57	5
1	13950001	13970000	51	5
1	13960001	13980000	35	2
1	13970001	13990000	53	2
1	13980001	14000000	34	1
1	13990001	14010000	18	1
1	14000001	14020000	10	1
1	14010001	14030000	4	1
1	14020001	14040000	11	1
1	14030001	14050000	23	0
1	14040001	14060000	19	0
1	14050001	14070000	8	0
1	14060001	14080000	10	1
1	14070001	14090000	11	2
1	14080001	14100000	19	1
1	14090001	14110000	17	0
1	14100001	14120000	7	0
1	14110001	14130000	7	2
1	14120001	14140000	25	4
1	14130001	14150000	48	3
1	14140001	14160000	43	2
1	14150001	14170000	33	1
1	14160001	14180000	24	0
1	14170001	14190000	18	0
1	14180001	14200000	16	0
1	14190001	14210000	32	2
1	14200001	14220000	54	5
1	14210001	14230000	48	3
1	14220001	14240000	68	1
1	14230001	14250000	80	6
1	14240001	14260000	52	6
1	14250001	14270000	28	2
1	14260001	14280000	11	1
1	14270001	14290000	23	4
1	14280001	14300000	41	5
1	14290001	14310000	57	4
1	14300001	14320000	96	6
1	14310001	14330000	126	7
1	14320001	14340000	71	4
1	14330001	14350000	11	1
1	14340001	14360000	57	4
1	14350001	14370000	63	3
1	14360001	14380000	16	2
1	14370001	14390000	8	3
1	14380001	14400000	9	4
1	14390001	14410000	7	3
1	14400001	14420000	8	0
1	14410001	14430000	7	0
1	14420001	14440000	6	0
1	14430001	14450000	5	0
1	14440001	14460000	1	0
1	14450001	14470000	2	0
1	14460001	14480000	4	0
1	14470001	14490000	2	0
1	14480001	14500000	6	0
1	14490001	14510000	14	0
1	14500001	14520000	13	0
1	14510001	14530000	20	1
1	14520001	14540000	21	1
1	14530001	14550000	15	0
1	14540001	14560000	20	0
1	14550001	14570000	18	0
1	14560001	14580000	13	0
1	14570001	14590000	10	0
1	14580001	14600000	4	0
1	14590001	14610000	0	0
1	14600001	14620000	0	0
1	14610001	14630000	0	0
1	14620001	14640000	3	0
1	14630001	14650000	13	2
1	14640001	14660000	10	2
1	14650001	14670000	1	1
1	14660001	14680000	20	6
1	14670001	14690000	19	5
1	14680001	14700000	21	2
1	14690001	14710000	28	3
1	14700001	14720000	8	1
1	14710001	14730000	2	0
1	14720001	14740000	4	1
1	14730001	14750000	12	2
1	14740001	14760000	9	1
1	14750001	14770000	7	2
1	14760001	14780000	9	2
1	14770001	14790000	3	0
1	14780001	14800000	2	0
1	14790001	14810000	1	0
1	14800001	14820000	1	0
1	14810001	14830000	5	0
1	14820001	14840000	5	0
1	14830001	14850000	1	0
1	14840001	14860000	1	0
1	14850001	14870000	1	0
1	14860001	14880000	1	0
1	14870001	14890000	1	0
1	14880001	14900000	0	0
1	14890001	14910000	13	1
1	14900001	14920000	28	2
1	14910001	14930000	20	2
1	14920001	14940000	18	1
1	14930001	14950000	31	3
1	14940001	14960000	38	3
1	14950001	14970000	46	0
1	14960001	14980000	84	4
1	14970001	14990000	98	6
1	14980001	15000000	81	5
1	14990001	15010000	76	6
1	15000001	15020000	64	4
1	15010001	15030000	54	4
1	15020001	15040000	34	4
1	15030001	15050000	22	1
1	15040001	15060000	24	0
1	15050001	15070000	12	1
1	15060001	15080000	45	4
1	15070001	15090000	70	4
1	15080001	15100000	43	3
1	15090001	15110000	22	2
1	15100001	15120000	16	1
1	15110001	15130000	28	1
1	15120001	15140000	25	0
1	15130001	15150000	11	0
1	15140001	15160000	21	2
1	15150001	15170000	48	4
1	15160001	15180000	56	2
1	15170001	15190000	35	0
1	15180001	15200000	36	2
1	15190001	15210000	32	2
1	15200001	15220000	25	0
1	15210001	15230000	48	0
1	15220001	15240000	35	1
1	15230001	15250000	14	1
1	15240001	15260000	7	1
1	15250001	15270000	1	1
1	15260001	15280000	1	0
1	15270001	15290000	6	0
1	15280001	15300000	10	1
1	15290001	15310000	9	2
1	15300001	15320000	8	1
1	15310001	15330000	5	1
1	15320001	15340000	4	1
1	15330001	15350000	5	1
1	15340001	15360000	4	1
1	15350001	15370000	2	0
1	15360001	15380000	1	0
1	15370001	15390000	0	0
1	15380001	15400000	2	3
1	15390001	15410000	3	3
1	15400001	15420000	15	0
1	15410001	15430000	40	1
1	15420001	15440000	30	1
1	15430001	15450000	6	0
1	15440001	15460000	2	0
1	15450001	15470000	1	0
1	15460001	15480000	4	0
1	15470001	15490000	12	0
1	15480001	15500000	27	0
1	15490001	15510000	20	0
1	15500001	15520000	12	0
1	15510001	15530000	12	2
1	15520001	15540000	9	2
1	15530001	15550000	21	0
1	15540001	15560000	42	3
1	15550001	15570000	45	4
1	15560001	15580000	22	2
1	15570001	15590000	5	1
1	15580001	15600000	29	1
1	15590001	15610000	39	1
1	15600001	15620000	30	2
1	15610001	15630000	26	3
1	15620001	15640000	19	1
1	15630001	15650000	35	2
1	15640001	15660000	41	4
1	15650001	15670000	26	2
1	15660001	15680000	36	2
1	15670001	15690000	50	3
1	15680001	15700000	38	3
1	15690001	15710000	24	2
1	15700001	15720000	15	1
1	15710001	15730000	14	1
1	15720001	15740000	16	0
1	15730001	15750000	13	3
1	15740001	15760000	9	3
1	15750001	15770000	10	1
1	15760001	15780000	6	1
1	15770001	15790000	4	0
1	15780001	15800000	13	1
1	15790001	15810000	23	1
1	15800001	15820000	27	0
1	15810001	15830000	20	1
1	15820001	15840000	17	2
1	15830001	15850000	21	1
1	15840001	15860000	34	1
1	15850001	15870000	52	2
1	15860001	15880000	35	3
1	15870001	15890000	9	3
1	15880001	15900000	9	1
1	15890001	15910000	20	0
1	15900001	15920000	24	1
1	15910001	15930000	22	3
1	15920001	15940000	25	4
1	15930001	15950000	35	3
1	15940001	15960000	32	1
1	15950001	15970000	23	0
1	15960001	15980000	24	0
1	15970001	15990000	30	1
1	15980001	16000000	41	3
1	15990001	16010000	33	5
1	16000001	16020000	21	6
1	16010001	16030000	25	3
1	16020001	16040000	24	0
1	16030001	16050000	21	0
1	16040001	16060000	18	1
1	16050001	16070000	24	1
1	16060001	16080000	25	0
1	16070001	16090000	18	0
1	16080001	16100000	29	0
1	16090001	16110000	46	2
1	16100001	16120000	42	4
1	16110001	16130000	38	3
1	16120001	16140000	37	4
1	16130001	16150000	41	4
1	16140001	16160000	31	2
1	16150001	16170000	7	3
1	16160001	16180000	6	3
1	16170001	16190000	8	1
1	16180001	16200000	10	0
1	16190001	16210000	10	0
1	16200001	16220000	7	1
1	16210001	16230000	5	1
1	16220001	16240000	4	1
1	16230001	16250000	12	1
1	16240001	16260000	18	1
1	16250001	16270000	14	2
1	16260001	16280000	19	1
1	16270001	16290000	15	0
1	16280001	16300000	25	2
1	16290001	16310000	46	5
1	16300001	16320000	24	4
1	16310001	16330000	9	1
1	16320001	16340000	10	0
1	16330001	16350000	4	0
1	16340001	16360000	4	1
1	16350001	16370000	2	1
1	16360001	16380000	4	0
1	16370001	16390000	4	0
1	16380001	16400000	1	0
1	16390001	16410000	5	0
1	16400001	16420000	32	0
1	16410001	16430000	30	1
1	16420001	16440000	15	3
1	16430001	16450000	29	3
1	16440001	16460000	24	1
1	16450001	16470000	18	0
1	16460001	16480000	16	0
1	16470001	16490000	13	0
1	16480001	16500000	10	0
1	16490001	16510000	20	0
1	16500001	16520000	56	0
1	16510001	16530000	65	0
1	16520001	16540000	34	0
1	16530001	16550000	10	1
1	16540001	16560000	3	1
1	16550001	16570000	2	0
1	16560001	16580000	13	3
1	16570001	16590000	29	4
1	16580001	16600000	28	4
1	16590001	16610000	18	4
1	16600001	16620000	17	4
1	16610001	16630000	25	3
1	16620001	16640000	23	1
1	16630001	16650000	38	2
1	16640001	16660000	36	1
1	16650001	16670000	9	0
1	16660001	16680000	32	1
1	16670001	16690000	31	1
1	16680001	16700000	6	0
1	16690001	16710000	5	0
1	16700001	16720000	6	0
1	16710001	16730000	15	0
1	16720001	16740000	13	0
1	16730001	16750000	9	3
1	16740001	16760000	9	8
1	16750001	16770000	21	6
1	16760001	16780000	23	1
1	16770001	16790000	7	0
1	16780001	16800000	5	0
1	16790001	16810000	7	0
1	16800001	16820000	8	0
1	16810001	16830000	4	1
1	16820001	16840000	3	1
1	16830001	16850000	9	0
1	16840001	16860000	9	1
1	16850001	16870000	4	1
1	16860001	16880000	6	0
1	16870001	16890000	7	0
1	16880001	16900000	4	0
1	16890001	16910000	12	0
1	16900001	16920000	15	0
1	16910001	16930000	9	0
1	16920001	16940000	5	0
1	16930001	16950000	23	2
1	16940001	16960000	46	5
1	16950001	16970000	41	3
1	16960001	16980000	34	1
1	16970001	16990000	47	1
1	16980001	17000000	41	4
1	16990001	17010000	49	6
1	17000001	17020000	43	2
1	17010001	17030000	12	0
1	17020001	17040000	18	0
1	17030001	17050000	33	1
1	17040001	17060000	69	4
1	17050001	17070000	106	8
1	17060001	17080000	107	7
1	17070001	17090000	57	3
1	17080001	17100000	10	1
1	17090001	17110000	3	1
1	17100001	17120000	3	1
1	17110001	17130000	2	0
1	17120001	17140000	11	1
1	17130001	17150000	16	1
1	17140001	17160000	6	0
1	17150001	17170000	2	0
1	17160001	17180000	2	0
1	17170001	17190000	4	0
1	17180001	17200000	5	0
1	17190001	17210000	2	1
1	17200001	17220000	3	1
1	17210001	17230000	19	1
1	17220001	17240000	37	3
1	17230001	17250000	30	3
1	17240001	17260000	13	2
1	17250001	17270000	4	1
1	17260001	17280000	5	0
1	17270001	17290000	9	2
1	17280001	17300000	12	2
1	17290001	17310000	15	0
1	17300001	17320000	16	0
1	17310001	17330000	11	2
1	17320001	17340000	9	2
1	17330001	17350000	12	0
1	17340001	17360000	10	1
1	17350001	17370000	34	1
1	17360001	17380000	54	2
1	17370001	17390000	49	3
1	17380001	17400000	38	4
1	17390001	17410000	24	5
1	17400001	17420000	19	3
1	17410001	17430000	24	4
1	17420001	17440000	32	5
1	17430001	17450000	22	2
1	17440001	17460000	8	0
1	17450001	17470000	8	0
1	17460001	17480000	7	0
1	17470001	17490000	3	2
1	17480001	17500000	11	2
1	17490001	17510000	19	1
1	17500001	17520000	15	1
1	17510001	17530000	16	0
1	17520001	17540000	19	0
1	17530001	17550000	11	0
1	17540001	17560000	13	0
1	17550001	17570000	14	0
1	17560001	17580000	11	0
1	17570001	17590000	12	1
1	17580001	17600000	20	2
1	17590001	17610000	49	2
1	17600001	17620000	62	2
1	17610001	17630000	62	2
1	17620001	17640000	44	1
1	17630001	17650000	25	2
1	17640001	17660000	16	2
1	17650001	17670000	1	0
1	17660001	17680000	2	0
1	17670001	17690000	4	0
1	17680001	17700000	4	0
1	17690001	17710000	2	0
1	17700001	17720000	1	0
1	17710001	17730000	7	0
1	17720001	17740000	8	0
1	17730001	17750000	7	0
1	17740001	17760000	5	0
1	17750001	17770000	0	0
1	17760001	17780000	0	0
1	17770001	17790000	0	0
1	17780001	17800000	3	0
1	17790001	17810000	3	0
1	17800001	17820000	0	2
1	17810001	17830000	0	2
1	17820001	17840000	1	1
1	17830001	17850000	1	1
1	17840001	17860000	0	0
1	17850001	17870000	18	1
1	17860001	17880000	74	4
1	17870001	17890000	88	7
1	17880001	17900000	51	4
1	17890001	17910000	20	1
1	17900001	17920000	3	1
1	17910001	17930000	3	0
1	17920001	17940000	2	0
1	17930001	17950000	1	0
1	17940001	17960000	4	0
1	17950001	17970000	7	0
1	17960001	17980000	18	1
1	17970001	17990000	18	1
1	17980001	18000000	11	0
1	17990001	18010000	14	1
1	18000001	18020000	42	3
1	18010001	18030000	48	2
1	18020001	18040000	35	2
1	18030001	18050000	41	4
1	18040001	18060000	26	2
1	18050001	18070000	15	0
1	18060001	18080000	15	0
1	18070001	18090000	42	2
1	18080001	18100000	44	4
1	18090001	18110000	17	3
1	18100001	18120000	14	3
1	18110001	18130000	21	2
1	18120001	18140000	17	0
1	18130001	18150000	3	0
1	18140001	18160000	2	0
1	18150001	18170000	4	0
1	18160001	18180000	2	0
1	18170001	18190000	0	0
1	18180001	18200000	1	0
1	18190001	18210000	15	2
1	18200001	18220000	16	2
1	18210001	18230000	8	0
1	18220001	18240000	14	0
1	18230001	18250000	29	1
1	18240001	18260000	81	7
1	18250001	18270000	71	6
1	18260001	18280000	12	0
1	18270001	18290000	2	0
1	18280001	18300000	1	0
1	18290001	18310000	0	0
1	18300001	18320000	0	1
1	18310001	18330000	0	1
1	18320001	18340000	1	0
1	18330001	18350000	2	0
1	18340001	18360000	3	0
1	18350001	18370000	4	0
1	18360001	18380000	3	0
1	18370001	18390000	4	0
1	18380001	18400000	4	0
1	18390001	18410000	4	0
1	18400001	18420000	4	0
1	18410001	18430000	7	0
1	18420001	18440000	40	3
1	18430001	18450000	43	3
1	18440001	18460000	24	1
1	18450001	18470000	18	1
1	18460001	18480000	4	0
1	18470001	18490000	6	3
1	18480001	18500000	6	3
1	18490001	18510000	28	0
1	18500001	18520000	31	0
1	18510001	18530000	7	2
1	18520001	18540000	3	3
1	18530001	18550000	1	1
1	18540001	18560000	1	0
1	18550001	18570000	0	0
1	18560001	18580000	0	0
1	18570001	18590000	0	0
1	18580001	18600000	1	0
1	18590001	18610000	1	0
1	18600001	18620000	0	1
1	18610001	18630000	0	1
1	18620001	18640000	0	1
1	18630001	18650000	7	2
1	18640001	18660000	8	1
1	18650001	18670000	1	1
1	18660001	18680000	2	1
1	18670001	18690000	3	0
1	18680001	18700000	2	0
1	18690001	18710000	1	0
1	18700001	18720000	0	0
1	18710001	18730000	1	0
1	18720001	18740000	2	0
1	18730001	18750000	2	0
1	18740001	18760000	31	0
1	18750001	18770000	49	1
1	18760001	18780000	31	1
1	18770001	18790000	13	0
1	18780001	18800000	5	0
1	18790001	18810000	11	0
1	18800001	18820000	28	1
1	18810001	18830000	45	2
1	18820001	18840000	52	1
1	18830001	18850000	40	0
1	18840001	18860000	20	0
1	18850001	18870000	13	0
1	18860001	18880000	5	2
1	18870001	18890000	20	3
1	18880001	18900000	39	2
1	18890001	18910000	52	1
1	18900001	18920000	52	0
1	18910001	18930000	37	1
1	18920001	18940000	29	3
1	18930001	18950000	29	3
1	18940001	18960000	34	4
1	18950001	18970000	25	3
1	18960001	18980000	33	2
1	18970001	18990000	72	5
1	18980001	19000000	90	5
1	18990001	19010000	68	3
1	19000001	19020000	72	3
1	19010001	19030000	72	3
1	19020001	19040000	52	2
1	19030001	19050000	49	1
1	19040001	19060000	44	0
1	19050001	19070000	33	0
1	19060001	19080000	12	1
1	19070001	19090000	6	1
1	19080001	19100000	8	0
1	19090001	19110000	2	1
1	19100001	19120000	2	1
1	19110001	19130000	5	1
1	19120001	19140000	5	1
1	19130001	19150000	3	0
1	19140001	19160000	5	1
1	19150001	19170000	5	1
1	19160001	19180000	2	0
1	19170001	19190000	4	0
1	19180001	19200000	5	0
1	19190001	19210000	5	0
1	19200001	19220000	13	2
1	19210001	19230000	28	2
1	19220001	19240000	27	0
1	19230001	19250000	12	1
1	19240001	19260000	6	1
1	19250001	19270000	5	0
1	19260001	19280000	2	1
1	19270001	19290000	3	1
1	19280001	19300000	7	1
1	19290001	19310000	6	1
1	19300001	19320000	2	0
1	19310001	19330000	4	1
1	19320001	19340000	4	1
1	19330001	19350000	3	0
1	19340001	19360000	4	0
1	19350001	19370000	1	0
1	19360001	19380000	3	0
1	19370001	19390000	7	0
1	19380001	19400000	14	2
1	19390001	19410000	30	4
1	19400001	19420000	36	2
1	19410001	19430000	37	1
1	19420001	19440000	37	2
1	19430001	19450000	23	1
1	19440001	19460000	37	2
1	19450001	19470000	45	5
1	19460001	19480000	16	3
1	19470001	19490000	3	0
1	19480001	19500000	3	0
1	19490001	19510000	3	0
1	19500001	19520000	4	1
1	19510001	19530000	3	1
1	19520001	19540000	1	0
1	19530001	19550000	1	0
1	19540001	19560000	1	0
1	19550001	19570000	2	1
1	19560001	19580000	3	2
1	19570001	19590000	2	1
1	19580001	19600000	5	0
1	19590001	19610000	8	1
1	19600001	19620000	9	3
1	19610001	19630000	5	2
1	19620001	19640000	3	0
1	19630001	19650000	5	1
1	19640001	19660000	4	1
1	19650001	19670000	16	1
1	19660001	19680000	18	2
1	19670001	19690000	6	2
1	19680001	19700000	10	1
1	19690001	19710000	18	2
1	19700001	19720000	22	2
1	19710001	19730000	35	0
1	19720001	19740000	36	0
1	19730001	19750000	28	2
1	19740001	19760000	62	5
1	19750001	19770000	55	3
1	19760001	19780000	33	1
1	19770001	19790000	26	1
1	19780001	19800000	2	0
1	19790001	19810000	3	1
1	19800001	19820000	2	1
1	19810001	19830000	0	0
1	19820001	19840000	0	0
1	19830001	19850000	0	0
1	19840001	19860000	0	0
1	19850001	19870000	1	0
1	19860001	19880000	1	0
1	19870001	19890000	1	1
1	19880001	19900000	2	1
1	19890001	19910000	1	0
1	19900001	19920000	0	0
1	19910001	19930000	1	0
1	19920001	19940000	6	0
1	19930001	19950000	10	1
1	19940001	19960000	5	1
1	19950001	19970000	4	0
1	19960001	19980000	24	0
1	19970001	19990000	22	0
1	19980001	20000000	4	1
[truncated: 13,834 more rows]
