# Supplementary material for: Global assessment of genomic variation in cattle by genome resequencing and high-throughput genotyping
Source: BMC Genomics. 2011 Nov 14;12:557. doi: 10.1186/1471-2164-12-557 (PMC3248099; doi:10.1186/1471-2164-12-557)
Supplement: Additional file 8 — Structural variant list. The structural variants detected by the BreakDancer tool (UMD3.1 coordinates). [file 1471-2164-12-557-S8.XLS]

## Sheet: inv_ctx_itx
cTX1	chr27	39448185	chr4	85625473
cTX10	chr29	39911624	chr4	100277940
cTX11	chr21	19977144	chrX	52747891
cTX12	chr18	12360009	chr2	127658522
cTX14	chr5	60508256	chr6	50900549
cTX16	chr17	55195031	chr6	110534043
cTX17	chr18	41209410	chr24	48870734
cTX3	chr23	31674140	chr3	81740445
cTX4	chr12	9719567	chr25	28924197
cTX5	chr15	83290717	chr2	101792951
cTX6	chr14	29687769	chr2	26380270
cTX7	chr1	60472937	chr25	35192599
cTX8	chr1	58294472	chr18	64598796
INV1	chr1	132096168	chr1	132099685	3518
INV10	chr1	143041149	chr1	143044894	3746
INV100	chr15	25764207	chr15	25775067	10861
INV103	chr15	79098681	chr15	79100213	1533
INV104	chr15	51667296	chr15	51692346	25051
INV105	chr15	34349491	chr15	34350155	665
INV106	chr16	2023281	chr16	2023963	683
INV108	chr16	12413801	chr16	12422309	8509
INV109	chr16	58452984	chr16	58457290	4307
INV111	chr16	33826982	chr16	33833066	6085
INV113	chr16	65471878	chr16	65475845	3968
INV114	chr16	44991715	chr16	44993708	1994
INV116	chr16	44481232	chr16	44489386	8155
INV117	chr16	49693098	chr16	49708025	14928
INV118	chr16	49738560	chr16	49749087	10528
INV119	chr16	50033247	chr16	50040141	6895
INV120	chr16	1669368	chr16	1669894	527
INV126	chr17	15127254	chr17	15130094	2841
INV127	chr17	56540666	chr17	56543855	3190
INV129	chr17	20484257	chr17	20492149	7893
INV13	chr1	11808956	chr1	11809787	832
INV130	chr17	64903168	chr17	64912876	9709
INV131	chr17	33559594	chr17	33561139	1546
INV133	chr17	22000772	chr17	22001369	598
INV134	chr17	21623648	chr17	21626284	2637
INV135	chr17	57765074	chr17	57769351	4278
INV136	chr18	11038851	chr18	11046943	8093
INV137	chr18	57723050	chr18	57723343	294
INV138	chr18	19658168	chr18	19661369	3202
INV139	chr18	36814429	chr18	36823369	8941
INV14	chr1	5890700	chr1	5897665	6966
INV140	chr18	8812938	chr18	8816075	3138
INV142	chr18	64173408	chr18	64183311	9904
INV144	chr18	40755414	chr18	40764742	9329
INV145	chr18	46407957	chr18	46410881	2925
INV146	chr18	16667889	chr18	16672218	4330
INV149	chr19	63875839	chr19	63878472	2634
INV150	chr19	38572884	chr19	38580120	7237
INV151	chr19	16943130	chr19	16944137	1008
INV156	chr19	7174924	chr19	7184101	9178
INV157	chr19	3153037	chr19	3153934	898
INV158	chr2	130974017	chr2	130974317	301
INV159	chr2	124339687	chr2	124344337	4651
INV16	chr1	53545935	chr1	53546272	338
INV160	chr2	74021168	chr2	74025598	4431
INV161	chr2	125259727	chr2	125265553	5827
INV162	chr2	133559309	chr2	133559929	621
INV163	chr2	130628910	chr2	130635566	6657
INV164	chr2	107685720	chr2	107686487	768
INV165	chr2	123881169	chr2	123883180	2012
INV166	chr2	90638081	chr2	90654233	16153
INV167	chr2	126363321	chr2	126373151	9831
INV168	chr2	89656593	chr2	89656922	330
INV169	chr2	75155309	chr2	75160241	4933
INV170	chr2	130200987	chr2	130201714	728
INV171	chr2	58355010	chr2	58356391	1382
INV172	chr2	26640373	chr2	26640844	472
INV173	chr2	34525643	chr2	34548571	22929
INV175	chr2	16570613	chr2	16579839	9227
INV176	chr2	129713831	chr2	129728062	14232
INV177	chr2	121949568	chr2	121966271	16704
INV179	chr2	121414173	chr2	121425484	11312
INV18	chr1	53545484	chr1	53545904	421
INV180	chr2	63757360	chr2	63757855	496
INV182	chr20	18855828	chr20	18868773	12946
INV183	chr20	61452294	chr20	61452762	469
INV185	chr20	14236899	chr20	14242389	5491
INV186	chr20	66349688	chr20	66350081	394
INV187	chr20	13359294	chr20	13367856	8563
INV189	chr20	36270733	chr20	36273184	2452
INV19	chr1	36574349	chr1	36580878	6530
INV190	chr20	49626317	chr20	49626826	510
INV191	chr20	40262375	chr20	40262467	93
INV192	chr20	71801628	chr20	71811606	9979
INV193	chr20	51084798	chr20	51085483	686
INV194	chr20	18039253	chr20	18041991	2739
INV196	chr21	19292949	chr21	19297962	5014
INV197	chr21	64134537	chr21	64135561	1025
INV198	chr21	67062860	chr21	67064146	1287
INV199	chr21	61466064	chr21	61476821	10758
INV2	chr1	18646514	chr1	18647701	1188
INV202	chr21	51357027	chr21	51393866	36840
INV203	chr21	63570363	chr21	63575278	4916
INV204	chr21	26594676	chr21	26600361	5686
INV206	chr21	5364275	chr21	5368285	4011
INV207	chr21	34768939	chr21	34777332	8394
INV209	chr22	29422684	chr22	29423439	756
INV21	chr1	157666614	chr1	157667375	762
INV210	chr22	53351579	chr22	53354383	2805
INV212	chr22	25539126	chr22	25540994	1869
INV213	chr22	31069642	chr22	31076339	6698
INV214	chr22	43556287	chr22	43557073	787
INV216	chr22	38120491	chr22	38136714	16224
INV218	chr23	13278827	chr23	13285562	6736
INV219	chr23	15845630	chr23	15858215	12586
INV22	chr10	19960444	chr10	19964100	3657
INV220	chr23	39269836	chr23	39272559	2724
INV222	chr23	50674296	chr23	50679484	5189
INV224	chr23	9430307	chr23	9430688	382
INV225	chr23	47333519	chr23	47350902	17384
INV226	chr23	39373193	chr23	39388135	14943
INV227	chr23	14672621	chr23	14673537	917
INV229	chr23	4252005	chr23	4253975	1971
INV23	chr10	102745328	chr10	102746390	1063
INV230	chr23	19335402	chr23	19361134	25733
INV232	chr23	8723020	chr23	8744348	21329
INV235	chr24	20006411	chr24	20016101	9691
INV236	chr24	55581090	chr24	55591408	10319
INV238	chr24	45136641	chr24	45138091	1451
INV239	chr24	37544699	chr24	37549439	4741
INV24	chr10	8496994	chr10	8501526	4533
INV240	chr24	16218977	chr24	16220156	1180
INV241	chr24	12145129	chr24	12146972	1844
INV242	chr24	51466451	chr24	51477272	10822
INV243	chr24	19157418	chr24	19158201	784
INV244	chr24	15236287	chr24	15239590	3304
INV245	chr24	47244608	chr24	47261814	17207
INV246	chr24	39773261	chr24	39781332	8072
INV247	chr25	28923745	chr25	28924913	1169
INV249	chr25	39379567	chr25	39381646	2080
INV25	chr10	4607760	chr10	4610229	2470
INV250	chr25	24954141	chr25	24954516	376
INV251	chr25	9484301	chr25	9491851	7551
INV252	chr25	16384710	chr25	16389859	5150
INV253	chr25	13725375	chr25	13727771	2397
INV254	chr25	15306039	chr25	15340585	34547
INV256	chr26	13493801	chr26	13496726	2926
INV257	chr26	39384695	chr26	39385671	977
INV259	chr26	13811346	chr26	13817267	5922
INV26	chr10	56855827	chr10	56856348	522
INV260	chr26	29650946	chr26	29651532	587
INV262	chr27	14861907	chr27	14882154	20248
INV263	chr27	35674861	chr27	35676185	1325
INV264	chr27	38221912	chr27	38246212	24301
INV265	chr27	2771343	chr27	2774962	3620
INV266	chr27	20355577	chr27	20355744	168
INV267	chr27	2331297	chr27	2344527	13231
INV268	chr27	30408960	chr27	30410610	1651
INV270	chr27	40733884	chr27	40764035	30152
INV271	chr27	36493938	chr27	36495491	1554
INV272	chr28	4840523	chr28	4843088	2566
INV273	chr28	39210015	chr28	39212260	2246
INV275	chr28	34815493	chr28	34825950	10458
INV276	chr28	18693047	chr28	18718076	25030
INV279	chr29	33781397	chr29	33790867	9471
INV280	chr29	32529120	chr29	32537658	8539
INV281	chr29	44244835	chr29	44245389	555
INV282	chr29	43717711	chr29	43748205	30495
INV284	chr29	12581776	chr29	12614578	32803
INV285	chr29	44768112	chr29	44771224	3113
INV286	chr29	45796662	chr29	45801291	4630
INV287	chr29	11849923	chr29	11850761	839
INV288	chr29	16525001	chr29	16527785	2785
INV289	chr29	24623543	chr29	24631102	7560
INV291	chr3	35879136	chr3	35879473	338
INV292	chr3	120882469	chr3	120891702	9234
INV293	chr3	67295440	chr3	67296321	882
INV294	chr3	12352602	chr3	12359297	6696
INV295	chr3	103355783	chr3	103368946	13164
INV296	chr3	24360061	chr3	24361687	1627
INV297	chr3	87140780	chr3	87141152	373
INV298	chr3	85541622	chr3	85542898	1277
INV299	chr3	38186840	chr3	38188475	1636
INV3	chr1	24431935	chr1	24437710	5776
INV30	chr10	47153238	chr10	47154147	910
INV300	chr3	52291735	chr3	52292042	308
INV301	chr3	52466769	chr3	52467828	1060
INV302	chr3	27270489	chr3	27271968	1480
INV303	chr4	114740147	chr4	114741311	1165
INV304	chr4	108580786	chr4	108583309	2524
INV307	chr4	48951882	chr4	48953688	1807
INV308	chr4	48567182	chr4	48568349	1168
INV309	chr4	20011919	chr4	20013046	1128
INV31	chr11	44455670	chr11	44456732	1063
INV310	chr4	47403503	chr4	47403998	496
INV311	chr4	40201516	chr4	40217891	16376
INV312	chr4	54683935	chr4	54701871	17937
INV314	chr4	21391403	chr4	21398920	7518
INV316	chr4	97054067	chr4	97064443	10377
INV318	chr5	22673970	chr5	22676133	2164
INV319	chr5	66574535	chr5	66579705	5171
INV32	chr11	38793655	chr11	38799917	6263
INV321	chr5	109098604	chr5	109099089	486
INV322	chr5	83700489	chr5	83716392	15904
INV323	chr5	64177203	chr5	64181160	3958
INV326	chr5	26546778	chr5	26547483	706
INV327	chr5	116950242	chr5	116955349	5108
INV328	chr5	62241574	chr5	62241736	163
INV329	chr5	4367204	chr5	4367654	451
INV33	chr11	65272269	chr11	65275555	3287
INV330	chr5	92814733	chr5	92815012	280
INV331	chr5	106902185	chr5	106919791	17607
INV332	chr5	52760942	chr5	52765302	4361
INV337	chr6	66224998	chr6	66229412	4415
INV338	chr6	114759905	chr6	114762265	2361
INV339	chr6	13494971	chr6	13513089	18119
INV34	chr11	42250519	chr11	42258440	7922
INV341	chr6	24208362	chr6	24209077	716
INV342	chr6	30821010	chr6	30821465	456
INV343	chr6	66763674	chr6	66763819	146
INV344	chr6	75945946	chr6	75954170	8225
INV346	chr6	70623911	chr6	70629772	5862
INV347	chr6	118396292	chr6	118400890	4599
INV348	chr6	118869806	chr6	118875558	5753
INV349	chr7	8228251	chr7	8230717	2467
INV35	chr11	62700558	chr11	62789124	88567
INV350	chr7	80355967	chr7	80358749	2783
INV351	chr7	6335715	chr7	6341636	5922
INV354	chr7	16338971	chr7	16339558	588
INV355	chr7	103362831	chr7	103363290	460
INV356	chr7	80547801	chr7	80548633	833
INV357	chr7	16215827	chr7	16224862	9036
INV359	chr7	43240908	chr7	43243403	2496
INV36	chr11	74246890	chr11	74247486	597
INV361	chr7	86169004	chr7	86170173	1170
INV363	chr7	68090945	chr7	68091195	251
INV365	chr7	18971669	chr7	18979306	7638
INV366	chr8	38345962	chr8	38350964	5003
INV368	chr8	37292527	chr8	37294464	1938
INV369	chr8	103321465	chr8	103323514	2050
INV371	chr8	41349238	chr8	41362573	13336
INV373	chr8	12604447	chr8	12605439	993
INV375	chr8	61901497	chr8	61901857	361
INV376	chr8	53583030	chr8	53584760	1731
INV377	chr8	85447786	chr8	85471596	23811
INV378	chr9	54870714	chr9	54880177	9464
INV379	chr9	29126394	chr9	29128598	2205
INV38	chr11	20351687	chr11	20352742	1056
INV380	chr9	104619039	chr9	104640169	21131
INV382	chr9	68443893	chr9	68444563	671
INV383	chr9	83949177	chr9	83952502	3326
INV384	chr9	97395614	chr9	97405635	10022
INV386	chr9	87512566	chr9	87545194	32629
INV387	chr9	73950885	chr9	73951478	594
INV388	chr9	44218340	chr9	44304812	86473
INV389	chr9	16314396	chr9	16314961	566
INV39	chr11	99982354	chr11	99982747	394
INV391	chr9	77732691	chr9	77737112	4422
INV392	chrX	18637760	chrX	18669366	31607
INV393	chrX	115289610	chrX	115298621	9012
INV396	chrX	53480975	chrX	53507918	26944
INV398	chrX	80676506	chrX	80676810	305
INV399	chrX	133387878	chrX	133388219	342
INV4	chr1	46564160	chr1	46577456	13297
INV401	chrX	132132646	chrX	132140049	7404
INV402	chrX	59435963	chrX	59436579	617
INV405	chrX	124639784	chrX	124646520	6737
INV408	chrX	62689652	chrX	62690758	1107
INV41	chr11	11573148	chr11	11578279	5132
INV410	chrX	132199582	chrX	132214479	14898
INV42	chr11	73989204	chr11	73995693	6490
INV43	chr11	72413139	chr11	72425238	12100
INV44	chr11	55537998	chr11	55539165	1168
INV45	chr11	19830269	chr11	19830530	262
INV47	chr11	54804736	chr11	54805538	803
INV49	chr11	43290364	chr11	43290643	280
INV5	chr1	15079968	chr1	15081909	1942
INV50	chr11	55133538	chr11	55149617	16080
INV52	chr11	20570322	chr11	20571238	917
INV53	chr11	16993779	chr11	16994336	558
INV54	chr12	10834736	chr12	10835694	959
INV55	chr12	59999013	chr12	60004455	5443
INV56	chr12	63823072	chr12	63825211	2140
INV57	chr12	80259159	chr12	80261192	2034
INV58	chr12	87666712	chr12	87668435	1724
INV6	chr1	65402820	chr1	65404690	1871
INV60	chr12	77484623	chr12	77496393	11771
INV61	chr12	67330215	chr12	67351254	21040
INV62	chr12	66988798	chr12	66989166	369
INV66	chr13	73266014	chr13	73268715	2702
INV67	chr13	30583679	chr13	30587940	4262
INV68	chr13	3125039	chr13	3126242	1204
INV69	chr13	68999309	chr13	69002111	2803
INV7	chr1	113560170	chr1	113563792	3623
INV70	chr13	23169158	chr13	23178082	8925
INV71	chr13	36208168	chr13	36209033	866
INV72	chr13	16101167	chr13	16112733	11567
INV73	chr14	16982008	chr14	16993283	11276
INV74	chr14	35487465	chr14	35498128	10664
INV75	chr14	67267800	chr14	67269077	1278
INV76	chr14	13380245	chr14	13392159	11915
INV77	chr14	63229047	chr14	63235818	6772
INV78	chr14	14131059	chr14	14133072	2014
INV80	chr14	62874718	chr14	62875149	432
INV83	chr14	53553121	chr14	53555135	2015
INV84	chr14	50139617	chr14	50147578	7962
INV85	chr14	31443185	chr14	31444950	1766
INV86	chr15	33956874	chr15	33957440	567
INV88	chr15	83290609	chr15	83291096	488
INV9	chr1	59213670	chr1	59274684	61015
INV90	chr15	29764375	chr15	29765505	1131
INV93	chr15	82202740	chr15	82208047	5308
INV94	chr15	8206967	chr15	8207764	798
INV95	chr15	81639848	chr15	81641576	1729
INV97	chr15	71712279	chr15	71713234	956
INV98	chr15	5593598	chr15	5605130	11533
INV99	chr15	21683514	chr15	21684540	1027
ITX1	chr1	29948061	chr1	29948410	350
ITX10	chr11	52471939	chr11	52473646	1708
ITX101	chr8	110546705	chr8	110546982	278
ITX102	chr8	67442544	chr8	67442957	414
ITX104	chr8	101395137	chr8	101395634	498
ITX105	chr8	25023552	chr8	25024290	739
ITX107	chr9	104733118	chr9	104733351	234
ITX108	chr9	60805583	chr9	60805986	404
ITX11	chr12	82519387	chr12	82519718	332
ITX110	chr9	41025814	chr9	41031757	5944
ITX111	chr9	14616871	chr9	14617535	665
ITX117	chrX	82266683	chrX	82267037	355
ITX119	chrX	138320229	chrX	138320476	248
ITX13	chr13	15744638	chr13	15746203	1566
ITX15	chr13	68008563	chr13	68009408	846
ITX16	chr14	5240673	chr14	5242262	1590
ITX17	chr14	4244379	chr14	4244783	405
ITX18	chr14	14235407	chr14	14236871	1465
ITX19	chr15	14785017	chr15	14785519	503
ITX2	chr1	119805978	chr1	119811250	5273
ITX20	chr15	74976531	chr15	74977199	669
ITX21	chr16	60066811	chr16	60067490	680
ITX23	chr16	80437300	chr16	80438030	731
ITX24	chr16	8969604	chr16	8970210	607
ITX25	chr16	55658455	chr16	55658921	467
ITX27	chr17	30777652	chr17	30777963	312
ITX28	chr17	71802323	chr17	71803115	793
ITX29	chr17	2049107	chr17	2052637	3531
ITX3	chr1	55408069	chr1	55408405	337
ITX30	chr18	12359849	chr18	12360193	345
ITX31	chr2	134447819	chr2	134449174	1356
ITX32	chr2	73259307	chr2	73260920	1614
ITX33	chr2	136071556	chr2	136072332	777
ITX34	chr2	47403908	chr2	47404442	535
ITX35	chr2	116351871	chr2	116352782	912
ITX36	chr2	95239906	chr2	95240330	425
ITX37	chr2	135955774	chr2	135956131	358
ITX38	chr2	133285077	chr2	133295522	10446
ITX39	chr20	55750992	chr20	55753651	2660
ITX40	chr20	71561130	chr20	71577379	16250
ITX41	chr20	71532862	chr20	71533509	648
ITX42	chr20	71276990	chr20	71277943	954
ITX43	chr20	57500196	chr20	57501008	813
ITX45	chr20	69710721	chr20	69710762	42
ITX48	chr21	27522338	chr21	27522653	316
ITX5	chr10	17204487	chr10	17205292	806
ITX50	chr23	31198653	chr23	31198915	263
ITX51	chr23	4912938	chr23	4913166	229
ITX52	chr24	62535808	chr24	62536351	544
ITX53	chr24	17279525	chr24	17280449	925
ITX54	chr24	14974273	chr24	14974651	379
ITX55	chr24	30986536	chr24	30986971	436
ITX56	chr26	42796281	chr26	42798609	2329
ITX59	chr26	50908437	chr26	50909392	956
ITX6	chr10	9986664	chr10	9987474	811
ITX60	chr26	50081967	chr26	50082282	316
ITX61	chr26	51627175	chr26	51627631	457
ITX62	chr27	42821970	chr27	42822335	366
ITX64	chr27	9811410	chr27	9812148	739
ITX65	chr28	41959659	chr28	41960498	840
ITX66	chr29	48743355	chr29	48743575	221
ITX67	chr29	8172827	chr29	8173525	699
ITX68	chr29	4747749	chr29	4748351	603
ITX7	chr10	84341441	chr10	84341816	376
ITX70	chr29	7014675	chr29	7015391	717
ITX71	chr29	48547412	chr29	48548164	753
ITX72	chr29	20656905	chr29	20657106	202
ITX73	chr3	9584592	chr3	9643927	59336
ITX74	chr3	8103057	chr3	8110037	6981
ITX75	chr3	92677613	chr3	92677725	113
ITX76	chr3	12663137	chr3	12664139	1003
ITX78	chr3	22050723	chr3	22099218	48496
ITX79	chr3	44296809	chr3	44297728	920
ITX8	chr11	1624424	chr11	1624966	543
ITX80	chr4	95094938	chr4	95097406	2469
ITX81	chr4	108768190	chr4	108768687	498
ITX82	chr4	117572714	chr4	117573475	762
ITX85	chr4	11423791	chr4	11424366	576
ITX86	chr4	8171242	chr4	8171363	122
ITX88	chr4	99952445	chr4	99956444	4000
ITX89	chr5	109667632	chr5	109668272	641
ITX9	chr11	104810462	chr11	104810839	378
ITX94	chr5	45519779	chr5	45520790	1012
ITX96	chr7	2652837	chr7	2653506	670
ITX97	chr7	59829025	chr7	59830158	1134
ITX98	chr7	76399237	chr7	76400017	781
					88567

## Sheet: indels
Chr1	110668295	110672458	Chr1	110668295	34+6-	Chr1	110672458	311+163-	DEL	2857	99	72	NA|72	2.58	2857
Chr1	6314644	6317150	Chr1	6314644	119+118-	Chr1	6317150	119+118-	DEL	105	99	65	NA|65	NA	105
Chr1	147920690	147921792	Chr1	147920690	96+96-	Chr1	147921792	96+96-	DEL	310	99	95	NA|95	NA	310
Chr1	57299369	57300961	Chr1	57299369	81+81-	Chr1	57300961	81+81-	DEL	68	99	79	NA|79	NA	68
Chr1	143896990	143898661	Chr1	143896990	75+79-	Chr1	143898661	75+79-	DEL	195	99	74	NA|74	NA	195
Chr1	119324815	119325669	Chr1	119324815	67+67-	Chr1	119325669	67+67-	DEL	91	99	67	NA|67	NA	91
Chr1	137031284	137032101	Chr1	137031284	63+64-	Chr1	137032101	63+64-	DEL	72	99	63	NA|63	NA	72
Chr1	67883484	67884284	Chr1	67883484	56+56-	Chr1	67884284	56+56-	DEL	60	99	56	NA|56	NA	60
Chr1	150274584	150275433	Chr1	150274584	56+56-	Chr1	150275433	56+56-	DEL	61	99	56	NA|56	NA	61
Chr1	54421716	54422591	Chr1	54421716	57+56-	Chr1	54422591	57+56-	DEL	152	99	55	NA|55	NA	152
Chr1	94510822	94512029	Chr1	94510822	54+54-	Chr1	94512029	54+54-	DEL	137	99	54	NA|54	NA	137
Chr1	75184053	75185010	Chr1	75184053	52+52-	Chr1	75185010	52+52-	DEL	138	99	49	NA|49	NA	138
Chr1	112189979	112190812	Chr1	112189979	51+51-	Chr1	112190812	51+51-	DEL	106	99	51	NA|51	NA	106
Chr1	73405568	73406578	Chr1	73405568	48+48-	Chr1	73406578	48+48-	DEL	282	99	48	NA|48	NA	282
Chr1	5437506	5438285	Chr1	5437506	45+45-	Chr1	5438285	45+45-	DEL	129	99	45	NA|45	NA	129
Chr1	136398301	136399438	Chr1	136398301	44+44-	Chr1	136399438	44+44-	DEL	140	99	43	NA|43	NA	140
Chr1	145429246	145430315	Chr1	145429246	171+44-	Chr1	145430315	171+44-	DEL	55	99	41	NA|41	NA	55
Chr1	144950097	144950916	Chr1	144950097	41+41-	Chr1	144950916	41+41-	DEL	60	99	41	NA|41	NA	60
Chr1	83319682	83320832	Chr1	83319682	42+41-	Chr1	83320832	42+41-	DEL	139	99	41	NA|41	NA	139
Chr1	28842516	28843733	Chr1	28842516	40+40-	Chr1	28843733	40+40-	DEL	141	99	39	NA|39	NA	141
Chr1	44894722	44895609	Chr1	44894722	39+39-	Chr1	44895609	39+39-	DEL	65	99	38	NA|38	NA	65
Chr1	76132677	76133589	Chr1	76132677	37+38-	Chr1	76133589	37+38-	DEL	149	99	36	NA|36	NA	149
Chr1	156432715	156433402	Chr1	156432715	37+38-	Chr1	156433402	37+38-	DEL	93	99	37	NA|37	NA	93
Chr1	74275607	74277235	Chr1	74275607	38+38-	Chr1	74277235	38+38-	DEL	61	99	35	NA|35	NA	61
Chr1	133858484	133859292	Chr1	133858484	35+36-	Chr1	133859292	35+36-	DEL	146	99	35	NA|35	NA	146
Chr1	150244349	150245125	Chr1	150244349	36+36-	Chr1	150245125	36+36-	DEL	139	99	36	NA|36	NA	139
Chr1	138622626	138623955	Chr1	138622626	38+36-	Chr1	138623955	38+36-	DEL	62	99	36	NA|36	NA	62
Chr1	145299959	145300853	Chr1	145299959	33+35-	Chr1	145300853	33+35-	DEL	55	99	25	NA|25	NA	55
Chr1	98812347	98813159	Chr1	98812347	35+35-	Chr1	98813159	35+35-	DEL	82	99	35	NA|35	NA	82
Chr1	38878313	38879097	Chr1	38878313	36+35-	Chr1	38879097	36+35-	DEL	68	99	34	NA|34	NA	68
Chr1	158140519	158141564	Chr1	158140519	33+34-	Chr1	158141564	33+34-	DEL	58	99	33	NA|33	NA	58
Chr1	49242295	49243078	Chr1	49242295	34+34-	Chr1	49243078	34+34-	DEL	142	99	34	NA|34	NA	142
Chr1	453224	453903	Chr1	453224	35+34-	Chr1	453903	35+34-	DEL	59	99	34	NA|34	NA	59
Chr1	126208997	126211259	Chr1	126208997	35+34-	Chr1	126211259	35+34-	DEL	89	99	33	NA|33	NA	89
Chr1	88343266	88344343	Chr1	88343266	33+33-	Chr1	88344343	33+33-	DEL	76	99	32	NA|32	NA	76
Chr1	41804895	41806201	Chr1	41804895	34+33-	Chr1	41806201	34+33-	DEL	190	99	32	NA|32	NA	190
Chr1	68081722	68083546	Chr1	68081722	34+33-	Chr1	68083546	34+33-	DEL	73	99	32	NA|32	NA	73
Chr1	858197	859344	Chr1	858197	22+32-	Chr1	859344	22+32-	DEL	401	99	20	NA|20	NA	401
Chr1	3014744	3015775	Chr1	3014744	28+32-	Chr1	3015775	28+32-	DEL	272	99	26	NA|26	NA	272
Chr1	131325290	131326292	Chr1	131325290	30+32-	Chr1	131326292	30+32-	DEL	91	99	30	NA|30	NA	91
Chr1	58750268	58751141	Chr1	58750268	32+32-	Chr1	58751141	32+32-	DEL	163	99	31	NA|31	NA	163
Chr1	97322328	97323060	Chr1	97322328	32+32-	Chr1	97323060	32+32-	DEL	74	99	31	NA|31	NA	74
Chr1	109430846	109431495	Chr1	109430846	32+32-	Chr1	109431495	32+32-	DEL	81	99	32	NA|32	NA	81
Chr1	145312054	145313438	Chr1	145312054	26+31-	Chr1	145313438	26+31-	DEL	54	99	11	NA|11	NA	54
Chr1	39466695	39467045	Chr1	39466695	31+29-	Chr1	39467045	29+31-	DEL	763	99	31	NA|31	3.65	763
Chr1	155174470	155175594	Chr1	155174470	30+31-	Chr1	155175594	30+31-	DEL	61	99	29	NA|29	NA	61
Chr1	27498537	27499571	Chr1	27498537	31+31-	Chr1	27499571	31+31-	DEL	279	99	31	NA|31	NA	279
Chr1	61914321	61915425	Chr1	61914321	31+31-	Chr1	61915425	31+31-	DEL	76	99	29	NA|29	NA	76
Chr1	111641256	111641990	Chr1	111641256	31+31-	Chr1	111641990	31+31-	DEL	58	99	30	NA|30	NA	58
Chr1	138648250	138649065	Chr1	138648250	31+31-	Chr1	138649065	31+31-	DEL	73	99	31	NA|31	NA	73
Chr1	152573483	152606670	Chr1	152573483	31+4-	Chr1	152606670	5+30-	DEL	33792	99	29	NA|29	2.78	33792
Chr1	75631345	75632113	Chr1	75631345	28+30-	Chr1	75632113	28+30-	DEL	151	99	27	NA|27	NA	151
Chr1	138551788	138552496	Chr1	138551788	30+30-	Chr1	138552496	30+30-	DEL	80	99	30	NA|30	NA	80
Chr1	147013329	147014376	Chr1	147013329	30+30-	Chr1	147014376	30+30-	DEL	56	99	29	NA|29	NA	56
Chr1	158172735	158173677	Chr1	158172735	31+30-	Chr1	158173677	31+30-	DEL	63	99	30	NA|30	NA	63
Chr1	9870475	9871386	Chr1	9870475	27+29-	Chr1	9871386	27+29-	DEL	97	99	27	NA|27	NA	97
Chr1	18254284	18255150	Chr1	18254284	29+29-	Chr1	18255150	29+29-	DEL	107	99	29	NA|29	NA	107
Chr1	155673866	155675054	Chr1	155673866	29+29-	Chr1	155675054	29+29-	DEL	80	99	26	NA|26	NA	80
Chr1	115302670	115303546	Chr1	115302670	28+28-	Chr1	115303546	28+28-	DEL	152	99	27	NA|27	NA	152
Chr1	135491827	135492765	Chr1	135491827	28+28-	Chr1	135492765	28+28-	DEL	180	99	28	NA|28	NA	180
Chr1	119639762	119640561	Chr1	119639762	26+27-	Chr1	119640561	26+27-	DEL	66	99	26	NA|26	NA	66
Chr1	16411784	16412686	Chr1	16411784	27+27-	Chr1	16412686	27+27-	DEL	193	99	27	NA|27	NA	193
Chr1	51786058	51787145	Chr1	51786058	27+27-	Chr1	51787145	27+27-	DEL	80	99	25	NA|25	NA	80
Chr1	69489403	69490237	Chr1	69489403	27+27-	Chr1	69490237	27+27-	DEL	68	99	27	NA|27	NA	68
Chr1	67411397	67449157	Chr1	67411397	26+16-	Chr1	67449157	14+26-	DEL	38500	99	26	NA|26	1.92	38500
Chr1	13778727	13779798	Chr1	13778727	25+26-	Chr1	13779798	25+26-	DEL	317	99	25	NA|25	NA	317
Chr1	71814932	71816021	Chr1	71814932	26+26-	Chr1	71816021	26+26-	DEL	64	99	25	NA|25	NA	64
Chr1	143219152	143219989	Chr1	143219152	26+26-	Chr1	143219989	26+26-	DEL	61	99	26	NA|26	NA	61
Chr1	146301170	146301979	Chr1	146301170	26+26-	Chr1	146301979	26+26-	DEL	69	99	26	NA|26	NA	69
Chr1	12074114	12075057	Chr1	12074114	27+26-	Chr1	12075057	27+26-	DEL	98	99	26	NA|26	NA	98
Chr1	146009743	146010813	Chr1	146009743	24+25-	Chr1	146010813	24+25-	DEL	171	99	24	NA|24	NA	171
Chr1	14231536	14232332	Chr1	14231536	25+25-	Chr1	14232332	25+25-	DEL	112	99	25	NA|25	NA	112
Chr1	19396182	19397157	Chr1	19396182	25+25-	Chr1	19397157	25+25-	DEL	156	99	23	NA|23	NA	156
Chr1	64129210	64130019	Chr1	64129210	25+25-	Chr1	64130019	25+25-	DEL	56	99	24	NA|24	NA	56
Chr1	71215018	71215925	Chr1	71215018	25+25-	Chr1	71215925	25+25-	DEL	180	99	25	NA|25	NA	180
Chr1	72730621	72731414	Chr1	72730621	25+25-	Chr1	72731414	25+25-	DEL	115	99	24	NA|24	NA	115
Chr1	153135359	153136275	Chr1	153135359	27+25-	Chr1	153136275	27+25-	DEL	175	99	25	NA|25	NA	175
Chr1	157727490	157728938	Chr1	157727490	36+25-	Chr1	157728938	36+25-	DEL	115	99	12	NA|12	NA	115
Chr1	16945488	16946135	Chr1	16945488	25+1-	Chr1	16946135	1+24-	DEL	575	99	24	NA|24	0.36	575
Chr1	76843296	76844217	Chr1	76843296	23+24-	Chr1	76844217	23+24-	DEL	157	99	22	NA|22	NA	157
Chr1	53619630	53620422	Chr1	53619630	24+24-	Chr1	53620422	24+24-	DEL	58	99	24	NA|24	NA	58
Chr1	67112032	67112835	Chr1	67112032	24+24-	Chr1	67112835	24+24-	DEL	61	99	24	NA|24	NA	61
Chr1	95666388	95667499	Chr1	95666388	24+24-	Chr1	95667499	24+24-	DEL	65	99	22	NA|22	NA	65
Chr1	102867714	102868579	Chr1	102867714	24+24-	Chr1	102868579	24+24-	DEL	128	99	24	NA|24	NA	128
Chr1	129888933	129889761	Chr1	129888933	24+24-	Chr1	129889761	24+24-	DEL	97	99	22	NA|22	NA	97
Chr1	152494107	152494910	Chr1	152494107	25+24-	Chr1	152494910	25+24-	DEL	115	99	24	NA|24	NA	115
Chr1	21917438	21918452	Chr1	21917438	22+23-	Chr1	21918452	22+23-	DEL	59	99	22	NA|22	NA	59
Chr1	38620403	38621421	Chr1	38620403	22+23-	Chr1	38621421	22+23-	DEL	145	99	21	NA|21	NA	145
Chr1	108732756	108734220	Chr1	108732756	22+23-	Chr1	108734220	22+23-	DEL	710	99	22	NA|22	NA	710
Chr1	26278618	26279652	Chr1	26278618	23+23-	Chr1	26279652	23+23-	DEL	83	99	22	NA|22	NA	83
Chr1	70954610	70955375	Chr1	70954610	23+23-	Chr1	70955375	23+23-	DEL	72	99	23	NA|23	NA	72
Chr1	138167697	138168678	Chr1	138167697	20+22-	Chr1	138168678	20+22-	DEL	77	99	20	NA|20	NA	77
Chr1	69208701	69209604	Chr1	69208701	21+22-	Chr1	69209604	21+22-	DEL	56	99	20	NA|20	NA	56
Chr1	30206066	30206839	Chr1	30206066	22+22-	Chr1	30206839	22+22-	DEL	80	99	22	NA|22	NA	80
Chr1	70786660	70787411	Chr1	70786660	22+22-	Chr1	70787411	22+22-	DEL	58	99	21	NA|21	NA	58
Chr1	115032213	115033146	Chr1	115032213	22+22-	Chr1	115033146	22+22-	DEL	221	99	20	NA|20	NA	221
Chr1	115448872	115449847	Chr1	115448872	22+22-	Chr1	115449847	22+22-	DEL	111	99	21	NA|21	NA	111
Chr1	133610117	133610831	Chr1	133610117	22+22-	Chr1	133610831	22+22-	DEL	96	99	22	NA|22	NA	96
Chr1	150060492	150061025	Chr1	150060492	21+1-	Chr1	150061025	4+21-	DEL	479	99	20	NA|20	2.15	479
Chr1	61354215	61355239	Chr1	61354215	20+21-	Chr1	61355239	20+21-	DEL	249	99	19	NA|19	NA	249
Chr1	14140448	14141245	Chr1	14140448	21+21-	Chr1	14141245	21+21-	DEL	77	99	21	NA|21	NA	77
Chr1	114290831	114291598	Chr1	114290831	21+21-	Chr1	114291598	21+21-	DEL	76	99	21	NA|21	NA	76
Chr1	149363949	149364878	Chr1	149363949	21+21-	Chr1	149364878	21+21-	DEL	171	99	21	NA|21	NA	171
Chr1	111647403	111648196	Chr1	111647403	23+21-	Chr1	111648196	23+21-	DEL	73	99	21	NA|21	NA	73
Chr1	24077703	24079280	Chr1	24077703	31+21-	Chr1	24079280	31+21-	DEL	242	99	19	NA|19	NA	242
Chr1	72948478	72949244	Chr1	72948478	18+20-	Chr1	72949244	18+20-	DEL	184	99	12	NA|12	NA	184
Chr1	17391223	17391927	Chr1	17391223	20+20-	Chr1	17391927	20+20-	DEL	77	99	19	NA|19	NA	77
Chr1	26452905	26453726	Chr1	26452905	20+20-	Chr1	26453726	20+20-	DEL	84	99	20	NA|20	NA	84
Chr1	30774478	30775307	Chr1	30774478	20+20-	Chr1	30775307	20+20-	DEL	62	99	19	NA|19	NA	62
Chr1	32994409	32995648	Chr1	32994409	20+20-	Chr1	32995648	20+20-	DEL	226	99	19	NA|19	NA	226
Chr1	65989645	65990683	Chr1	65989645	20+20-	Chr1	65990683	20+20-	DEL	65	99	19	NA|19	NA	65
Chr1	103505434	103506164	Chr1	103505434	20+20-	Chr1	103506164	20+20-	DEL	65	99	20	NA|20	NA	65
Chr1	132570861	132571652	Chr1	132570861	20+20-	Chr1	132571652	20+20-	DEL	162	99	20	NA|20	NA	162
Chr1	148934960	148935777	Chr1	148934960	20+20-	Chr1	148935777	20+20-	DEL	199	99	20	NA|20	NA	199
Chr1	153888842	153889846	Chr1	153888842	20+20-	Chr1	153889846	20+20-	DEL	99	99	19	NA|19	NA	99
Chr1	47195137	47195703	Chr1	47195137	19+1-	Chr1	47195703	1+19-	DEL	558	99	18	NA|18	0.14	558
Chr1	9234812	9236090	Chr1	9234812	19+19-	Chr1	9236090	19+19-	DEL	278	99	18	NA|18	NA	278
Chr1	19717035	19717898	Chr1	19717035	19+19-	Chr1	19717898	19+19-	DEL	191	99	19	NA|19	NA	191
Chr1	57408111	57408854	Chr1	57408111	19+19-	Chr1	57408854	19+19-	DEL	64	99	19	NA|19	NA	64
Chr1	136069532	136070377	Chr1	136069532	19+19-	Chr1	136070377	19+19-	DEL	61	99	18	NA|18	NA	61
Chr1	148761222	148762042	Chr1	148761222	19+19-	Chr1	148762042	19+19-	DEL	107	99	19	NA|19	NA	107
Chr1	158226536	158227384	Chr1	158226536	19+19-	Chr1	158227384	19+19-	DEL	65	99	18	NA|18	NA	65
Chr1	10217920	10218719	Chr1	10217920	20+19-	Chr1	10218719	20+19-	DEL	57	99	19	NA|19	NA	57
Chr1	73103791	73104590	Chr1	73103791	17+18-	Chr1	73104590	17+18-	DEL	62	99	17	NA|17	NA	62
Chr1	147121423	147122362	Chr1	147121423	17+18-	Chr1	147122362	17+18-	DEL	58	99	16	NA|16	NA	58
Chr1	22028112	22028890	Chr1	22028112	18+18-	Chr1	22028890	18+18-	DEL	62	99	18	NA|18	NA	62
Chr1	48513226	48513974	Chr1	48513226	18+18-	Chr1	48513974	18+18-	DEL	64	99	18	NA|18	NA	64
Chr1	69265534	69266346	Chr1	69265534	18+18-	Chr1	69266346	18+18-	DEL	76	99	18	NA|18	NA	76
Chr1	124083911	124084713	Chr1	124083911	18+18-	Chr1	124084713	18+18-	DEL	57	99	18	NA|18	NA	57
Chr1	150488349	150489353	Chr1	150488349	18+18-	Chr1	150489353	18+18-	DEL	56	99	16	NA|16	NA	56
Chr1	12909066	12910088	Chr1	12909066	15+17-	Chr1	12910088	15+17-	DEL	262	99	15	NA|15	NA	262
Chr1	24386353	24387122	Chr1	24386353	17+17-	Chr1	24387122	17+17-	DEL	68	99	17	NA|17	NA	68
Chr1	27255302	27256006	Chr1	27255302	17+17-	Chr1	27256006	17+17-	DEL	74	99	17	NA|17	NA	74
Chr1	32014124	32014933	Chr1	32014124	17+17-	Chr1	32014933	17+17-	DEL	58	99	16	NA|16	NA	58
Chr1	95282671	95283469	Chr1	95282671	17+17-	Chr1	95283469	17+17-	DEL	57	99	16	NA|16	NA	57
Chr1	150188646	150189362	Chr1	150188646	17+17-	Chr1	150189362	17+17-	DEL	86	99	17	NA|17	NA	86
Chr1	28814459	28815464	Chr1	28814459	18+17-	Chr1	28815464	18+17-	DEL	257	99	16	NA|16	NA	257
Chr1	137426499	137427159	Chr1	137426499	18+17-	Chr1	137427159	18+17-	DEL	67	99	17	NA|17	NA	67
Chr1	108377265	108424821	Chr1	108377265	14+31-	Chr1	108424821	41+17-	DEL	48358	99	13	NA|13	2.71	48358
Chr1	25870844	25871719	Chr1	25870844	13+16-	Chr1	25871719	13+16-	DEL	83	99	12	NA|12	NA	83
Chr1	21951449	21952479	Chr1	21951449	15+16-	Chr1	21952479	15+16-	DEL	207	99	14	NA|14	NA	207
Chr1	39701665	39702583	Chr1	39701665	15+16-	Chr1	39702583	15+16-	DEL	105	99	15	NA|15	NA	105
Chr1	27821849	27822631	Chr1	27821849	16+16-	Chr1	27822631	16+16-	DEL	58	99	16	NA|16	NA	58
Chr1	48045996	48046919	Chr1	48045996	16+16-	Chr1	48046919	16+16-	DEL	162	99	16	NA|16	NA	162
Chr1	66455826	66456585	Chr1	66455826	16+16-	Chr1	66456585	16+16-	DEL	114	99	16	NA|16	NA	114
Chr1	77499541	77500586	Chr1	77499541	16+16-	Chr1	77500586	16+16-	DEL	320	99	15	NA|15	NA	320
Chr1	102008916	102009730	Chr1	102008916	16+16-	Chr1	102009730	16+16-	DEL	124	99	16	NA|16	NA	124
Chr1	116480852	116482266	Chr1	116480852	16+16-	Chr1	116482266	16+16-	DEL	230	99	15	NA|15	NA	230
Chr1	123706812	123707604	Chr1	123706812	16+16-	Chr1	123707604	16+16-	DEL	58	99	16	NA|16	NA	58
Chr1	138151540	138152326	Chr1	138151540	16+16-	Chr1	138152326	16+16-	DEL	77	99	16	NA|16	NA	77
Chr1	48338627	48339708	Chr1	48338627	17+16-	Chr1	48339708	17+16-	DEL	300	99	16	NA|16	NA	300
Chr1	22676715	22677477	Chr1	22676715	21+16-	Chr1	22677477	21+16-	DEL	65	99	16	NA|16	NA	65
Chr1	29265639	29266816	Chr1	29265639	11+15-	Chr1	29266816	11+15-	DEL	161	99	11	NA|11	NA	161
Chr1	117484207	117485437	Chr1	117484207	14+15-	Chr1	117485437	14+15-	DEL	154	99	13	NA|13	NA	154
Chr1	31704077	31705595	Chr1	31704077	15+15-	Chr1	31705595	15+15-	DEL	58	99	15	NA|15	NA	58
Chr1	39865509	39866280	Chr1	39865509	15+15-	Chr1	39866280	15+15-	DEL	57	99	13	NA|13	NA	57
Chr1	46386855	46387744	Chr1	46386855	15+15-	Chr1	46387744	15+15-	DEL	230	99	15	NA|15	NA	230
Chr1	54347829	54348755	Chr1	54347829	15+15-	Chr1	54348755	15+15-	DEL	184	99	15	NA|15	NA	184
Chr1	71952453	71953320	Chr1	71952453	15+15-	Chr1	71953320	15+15-	DEL	161	99	15	NA|15	NA	161
Chr1	91963548	91965032	Chr1	91963548	15+15-	Chr1	91965032	15+15-	DEL	76	99	12	NA|12	NA	76
Chr1	106801111	106801922	Chr1	106801111	15+15-	Chr1	106801922	15+15-	DEL	62	99	15	NA|15	NA	62
Chr1	111061676	111062937	Chr1	111061676	15+15-	Chr1	111062937	15+15-	DEL	57	99	13	NA|13	NA	57
Chr1	123510819	123511636	Chr1	123510819	16+15-	Chr1	123511636	16+15-	DEL	112	99	15	NA|15	NA	112
Chr1	45882943	45883761	Chr1	45882943	17+15-	Chr1	45883761	17+15-	DEL	57	99	14	NA|14	NA	57
Chr1	44805841	44836409	Chr1	44805841	14+20-	Chr1	44836409	2+14-	DEL	31589	99	12	NA|12	2.44	31589
Chr1	154660479	154661066	Chr1	154660479	16+20-	Chr1	154661066	5+14-	DEL	1656	99	15	NA|15	0.88	1656
Chr1	76425538	76426727	Chr1	76425538	13+14-	Chr1	76426727	13+14-	DEL	60	99	12	NA|12	NA	60
Chr1	13446253	13447070	Chr1	13446253	14+14-	Chr1	13447070	14+14-	DEL	63	99	14	NA|14	NA	63
Chr1	38994803	38995634	Chr1	38994803	14+14-	Chr1	38995634	14+14-	DEL	60	99	13	NA|13	NA	60
Chr1	57031634	57032563	Chr1	57031634	14+14-	Chr1	57032563	14+14-	DEL	208	99	14	NA|14	NA	208
Chr1	87254914	87255731	Chr1	87254914	14+14-	Chr1	87255731	14+14-	DEL	122	99	14	NA|14	NA	122
Chr1	111208670	111210595	Chr1	111208670	14+14-	Chr1	111210595	14+14-	DEL	169	99	13	NA|13	NA	169
Chr1	136898439	136899237	Chr1	136898439	14+14-	Chr1	136899237	14+14-	DEL	58	99	14	NA|14	NA	58
Chr1	147290076	147290936	Chr1	147290076	14+14-	Chr1	147290936	14+14-	DEL	63	99	12	NA|12	NA	63
Chr1	154438500	154439556	Chr1	154438500	14+14-	Chr1	154439556	14+14-	DEL	63	99	13	NA|13	NA	63
Chr1	76115120	76116491	Chr1	76115120	16+14-	Chr1	76116491	16+14-	DEL	112	99	13	NA|13	NA	112
Chr1	49715995	49717195	Chr1	49715995	20+14-	Chr1	49717195	20+14-	DEL	81	99	14	NA|14	NA	81
Chr1	137443823	137444922	Chr1	137443823	9+13-	Chr1	137444922	9+13-	DEL	79	82	8	NA|8	NA	79
Chr1	15555358	15556246	Chr1	15555358	12+13-	Chr1	15556246	12+13-	DEL	150	99	12	NA|12	NA	150
Chr1	26795629	26796621	Chr1	26795629	12+13-	Chr1	26796621	12+13-	DEL	109	99	11	NA|11	NA	109
Chr1	37874017	37874767	Chr1	37874017	12+13-	Chr1	37874767	12+13-	DEL	97	99	11	NA|11	NA	97
Chr1	56681479	56682307	Chr1	56681479	12+13-	Chr1	56682307	12+13-	DEL	167	99	12	NA|12	NA	167
Chr1	105769127	105769882	Chr1	105769127	12+13-	Chr1	105769882	12+13-	DEL	63	99	12	NA|12	NA	63
Chr1	1667441	1668515	Chr1	1667441	13+13-	Chr1	1668515	13+13-	DEL	56	99	12	NA|12	NA	56
Chr1	31767869	31768622	Chr1	31767869	13+13-	Chr1	31768622	13+13-	DEL	67	99	13	NA|13	NA	67
Chr1	48130853	48131710	Chr1	48130853	13+13-	Chr1	48131710	13+13-	DEL	215	99	13	NA|13	NA	215
Chr1	48493410	48494278	Chr1	48493410	13+13-	Chr1	48494278	13+13-	DEL	160	99	13	NA|13	NA	160
Chr1	56079355	56080290	Chr1	56079355	13+13-	Chr1	56080290	13+13-	DEL	58	99	13	NA|13	NA	58
Chr1	56964812	56965522	Chr1	56964812	13+13-	Chr1	56965522	13+13-	DEL	57	99	13	NA|13	NA	57
Chr1	68163583	68164378	Chr1	68163583	13+13-	Chr1	68164378	13+13-	DEL	154	99	13	NA|13	NA	154
Chr1	105054435	105055195	Chr1	105054435	13+13-	Chr1	105055195	13+13-	DEL	82	99	12	NA|12	NA	82
Chr1	125777618	125778441	Chr1	125777618	13+13-	Chr1	125778441	13+13-	DEL	109	99	13	NA|13	NA	109
Chr1	89791134	89792079	Chr1	89791134	14+13-	Chr1	89792079	14+13-	DEL	67	99	13	NA|13	NA	67
Chr1	95433357	95433787	Chr1	95433357	11+1-	Chr1	95433787	2+12-	DEL	381	99	10	NA|10	0.66	381
Chr1	22911798	22912534	Chr1	22911798	11+12-	Chr1	22912534	11+12-	DEL	61	99	11	NA|11	NA	61
Chr1	152386614	152387569	Chr1	152386614	11+12-	Chr1	152387569	11+12-	DEL	148	99	10	NA|10	NA	148
Chr1	1006616	1007965	Chr1	1006616	12+12-	Chr1	1007965	12+12-	DEL	58	75	8	NA|8	NA	58
Chr1	12246564	12247581	Chr1	12246564	12+12-	Chr1	12247581	12+12-	DEL	294	99	12	NA|12	NA	294
Chr1	12629258	12630115	Chr1	12629258	12+12-	Chr1	12630115	12+12-	DEL	94	99	11	NA|11	NA	94
Chr1	31130691	31131691	Chr1	31130691	12+12-	Chr1	31131691	12+12-	DEL	57	99	11	NA|11	NA	57
Chr1	56651814	56652979	Chr1	56651814	12+12-	Chr1	56652979	12+12-	DEL	67	99	11	NA|11	NA	67
Chr1	128018724	128019799	Chr1	128018724	12+12-	Chr1	128019799	12+12-	DEL	57	99	11	NA|11	NA	57
Chr1	128301853	128302665	Chr1	128301853	12+12-	Chr1	128302665	12+12-	DEL	61	99	12	NA|12	NA	61
Chr1	136857632	136858391	Chr1	136857632	12+12-	Chr1	136858391	12+12-	DEL	70	99	12	NA|12	NA	70
Chr1	150987457	150988497	Chr1	150987457	12+12-	Chr1	150988497	12+12-	DEL	58	99	11	NA|11	NA	58
Chr1	58608366	58609223	Chr1	58608366	13+12-	Chr1	58609223	13+12-	DEL	56	99	11	NA|11	NA	56
Chr1	141998540	142000021	Chr1	141998540	13+12-	Chr1	142000021	13+12-	DEL	77	99	12	NA|12	NA	77
Chr1	88813565	88814139	Chr1	88813565	14+12-	Chr1	88814139	14+12-	DEL	76	99	11	NA|11	NA	76
Chr1	15640317	15641089	Chr1	15640317	11+11-	Chr1	15641089	11+11-	DEL	82	99	11	NA|11	NA	82
Chr1	22123839	22124629	Chr1	22123839	11+11-	Chr1	22124629	11+11-	DEL	98	99	11	NA|11	NA	98
Chr1	71260974	71261656	Chr1	71260974	11+11-	Chr1	71261656	11+11-	DEL	56	99	11	NA|11	NA	56
Chr1	153647824	153648483	Chr1	153647824	11+11-	Chr1	153648483	11+11-	DEL	57	99	11	NA|11	NA	57
Chr1	154751239	154751955	Chr1	154751239	11+11-	Chr1	154751955	11+11-	DEL	58	99	11	NA|11	NA	58
Chr1	62758443	62759057	Chr1	62758443	12+11-	Chr1	62759057	12+11-	DEL	60	99	10	NA|10	NA	60
Chr1	103553360	103554162	Chr1	103553360	12+11-	Chr1	103554162	12+11-	DEL	149	99	11	NA|11	NA	149
Chr1	132074567	132075322	Chr1	132074567	12+11-	Chr1	132075322	12+11-	DEL	71	99	11	NA|11	NA	71
Chr1	144141453	144142959	Chr1	144141453	12+11-	Chr1	144142959	12+11-	DEL	196	84	9	NA|9	NA	196
Chr1	60647010	60648173	Chr1	60647010	13+11-	Chr1	60648173	13+11-	DEL	59	99	10	NA|10	NA	59
Chr1	119313294	119313969	Chr1	119313294	13+11-	Chr1	119313969	13+11-	DEL	89	99	11	NA|11	NA	89
Chr1	39867450	39868200	Chr1	39867450	17+11-	Chr1	39868200	17+11-	DEL	116	99	11	NA|11	NA	116
Chr1	127846222	127847554	Chr1	127846222	8+10-	Chr1	127847554	8+10-	DEL	206	51	6	NA|6	NA	206
Chr1	149229457	149230672	Chr1	149229457	8+10-	Chr1	149230672	8+10-	DEL	56	79	8	NA|8	NA	56
Chr1	23064605	23065806	Chr1	23064605	9+10-	Chr1	23065806	9+10-	DEL	208	93	9	NA|9	NA	208
Chr1	31709639	31710602	Chr1	31709639	9+10-	Chr1	31710602	9+10-	DEL	58	72	7	NA|7	NA	58
Chr1	30178423	30179223	Chr1	30178423	10+10-	Chr1	30179223	10+10-	DEL	62	99	10	NA|10	NA	62
Chr1	31725221	31725997	Chr1	31725221	10+10-	Chr1	31725997	10+10-	DEL	141	99	10	NA|10	NA	141
Chr1	39687566	39688205	Chr1	39687566	10+10-	Chr1	39688205	10+10-	DEL	63	99	10	NA|10	NA	63
Chr1	41923287	41924059	Chr1	41923287	10+10-	Chr1	41924059	10+10-	DEL	117	99	10	NA|10	NA	117
Chr1	63407066	63407803	Chr1	63407066	10+10-	Chr1	63407803	10+10-	DEL	56	99	10	NA|10	NA	56
Chr1	91465677	91466404	Chr1	91465677	10+10-	Chr1	91466404	10+10-	DEL	69	99	10	NA|10	NA	69
Chr1	115120378	115121184	Chr1	115120378	10+10-	Chr1	115121184	10+10-	DEL	150	99	10	NA|10	NA	150
Chr1	150327273	150327997	Chr1	150327273	10+10-	Chr1	150327997	10+10-	DEL	55	99	10	NA|10	NA	55
Chr1	30564584	30565278	Chr1	30564584	11+10-	Chr1	30565278	11+10-	DEL	75	99	10	NA|10	NA	75
Chr1	4550340	4552114	Chr1	4550340	12+10-	Chr1	4552114	12+10-	DEL	63	78	9	NA|9	NA	63
Chr1	64080459	64081387	Chr1	64080459	7+9-	Chr1	64081387	7+9-	DEL	73	73	7	NA|7	NA	73
Chr1	94390579	94391344	Chr1	94390579	7+9-	Chr1	94391344	7+9-	DEL	62	79	7	NA|7	NA	62
Chr1	30561832	30562594	Chr1	30561832	8+9-	Chr1	30562594	8+9-	DEL	272	94	8	NA|8	NA	272
Chr1	6312709	6313660	Chr1	6312709	9+9-	Chr1	6313660	9+9-	DEL	82	87	8	NA|8	NA	82
Chr1	38180614	38181317	Chr1	38180614	9+9-	Chr1	38181317	9+9-	DEL	66	99	9	NA|9	NA	66
Chr1	40895133	40895849	Chr1	40895133	9+9-	Chr1	40895849	9+9-	DEL	127	96	8	NA|8	NA	127
Chr1	44499258	44500045	Chr1	44499258	9+9-	Chr1	44500045	9+9-	DEL	60	99	9	NA|9	NA	60
Chr1	51065053	51065833	Chr1	51065053	9+9-	Chr1	51065833	9+9-	DEL	72	99	9	NA|9	NA	72
Chr1	69848997	69849725	Chr1	69848997	9+9-	Chr1	69849725	9+9-	DEL	57	95	8	NA|8	NA	57
Chr1	89203178	89203922	Chr1	89203178	9+9-	Chr1	89203922	9+9-	DEL	57	95	8	NA|8	NA	57
Chr1	89233083	89234085	Chr1	89233083	9+9-	Chr1	89234085	9+9-	DEL	86	85	8	NA|8	NA	86
Chr1	97830853	97831667	Chr1	97830853	9+9-	Chr1	97831667	9+9-	DEL	57	92	8	NA|8	NA	57
Chr1	138707440	138708166	Chr1	138707440	9+9-	Chr1	138708166	9+9-	DEL	59	99	9	NA|9	NA	59
Chr1	154938037	154939521	Chr1	154938037	9+9-	Chr1	154939521	9+9-	DEL	59	60	7	NA|7	NA	59
Chr1	156264959	156265708	Chr1	156264959	9+9-	Chr1	156265708	9+9-	DEL	54	99	9	NA|9	NA	54
Chr1	157472723	157473477	Chr1	157472723	9+9-	Chr1	157473477	9+9-	DEL	71	99	9	NA|9	NA	71
Chr1	157867000	157867847	Chr1	157867000	9+9-	Chr1	157867847	9+9-	DEL	175	90	8	NA|8	NA	175
Chr1	120645636	120646606	Chr1	120645636	10+9-	Chr1	120646606	10+9-	DEL	103	99	9	NA|9	NA	103
Chr1	146930827	146931899	Chr1	146930827	12+9-	Chr1	146931899	12+9-	DEL	60	33	4	NA|4	NA	60
Chr1	41945720	41946120	Chr1	41945720	7+1-	Chr1	41946120	1+8-	DEL	134	99	8	NA|8	1.1	134
Chr1	71090635	71091431	Chr1	71090635	6+8-	Chr1	71091431	6+8-	DEL	154	64	6	NA|6	NA	154
Chr1	22156396	22157741	Chr1	22156396	7+8-	Chr1	22157741	7+8-	DEL	58	51	6	NA|6	NA	58
Chr1	61276977	61278062	Chr1	61276977	7+8-	Chr1	61278062	7+8-	DEL	283	56	6	NA|6	NA	283
Chr1	78738566	78739965	Chr1	78738566	7+8-	Chr1	78739965	7+8-	DEL	62	50	6	NA|6	NA	62
Chr1	155425708	155426581	Chr1	155425708	7+8-	Chr1	155426581	7+8-	DEL	62	75	7	NA|7	NA	62
Chr1	39541000	39541763	Chr1	39541000	8+8-	Chr1	39541763	8+8-	DEL	60	94	8	NA|8	NA	60
Chr1	48336782	48337412	Chr1	48336782	8+8-	Chr1	48337412	8+8-	DEL	56	69	6	NA|6	NA	56
Chr1	49210273	49210971	Chr1	49210273	8+8-	Chr1	49210971	8+8-	DEL	97	97	8	NA|8	NA	97
Chr1	70087068	70087863	Chr1	70087068	8+8-	Chr1	70087863	8+8-	DEL	59	92	8	NA|8	NA	59
Chr1	87631856	87632800	Chr1	87631856	8+8-	Chr1	87632800	8+8-	DEL	53	60	6	NA|6	NA	53
Chr1	87920966	87921626	Chr1	87920966	8+8-	Chr1	87921626	8+8-	DEL	58	98	8	NA|8	NA	58
Chr1	96414063	96414827	Chr1	96414063	8+8-	Chr1	96414827	8+8-	DEL	56	79	7	NA|7	NA	56
Chr1	101713830	101714627	Chr1	101713830	8+8-	Chr1	101714627	8+8-	DEL	62	92	8	NA|8	NA	62
Chr1	107315892	107316704	Chr1	107315892	8+8-	Chr1	107316704	8+8-	DEL	87	92	8	NA|8	NA	87
Chr1	113274952	113275680	Chr1	113274952	8+8-	Chr1	113275680	8+8-	DEL	60	95	8	NA|8	NA	60
Chr1	148504007	148504567	Chr1	148504007	8+8-	Chr1	148504567	8+8-	DEL	58	99	8	NA|8	NA	58
Chr1	52750843	52751843	Chr1	52750843	9+8-	Chr1	52751843	9+8-	DEL	60	71	7	NA|7	NA	60
Chr1	58161608	58162407	Chr1	58161608	9+8-	Chr1	58162407	9+8-	DEL	65	92	8	NA|8	NA	65
Chr1	77968549	77969799	Chr1	77968549	9+8-	Chr1	77969799	9+8-	DEL	104	65	7	NA|7	NA	104
Chr1	142960747	142961373	Chr1	142960747	10+8-	Chr1	142961373	10+8-	DEL	77	99	8	NA|8	NA	77
Chr1	61334135	61334515	Chr1	61334135	11+1-	Chr1	61334515	30+8-	DEL	154	99	8	NA|8	0.56	154
Chr1	134682300	134683801	Chr1	134682300	5+1-	Chr1	134683801	1+7-	DEL	1325	50	5	NA|5	0.13	1325
Chr1	107954822	107955910	Chr1	107954822	6+7-	Chr1	107955910	6+7-	DEL	138	56	6	NA|6	NA	138
Chr1	657536	658245	Chr1	657536	7+7-	Chr1	658245	7+7-	DEL	56	81	7	NA|7	NA	56
Chr1	18244735	18245440	Chr1	18244735	7+7-	Chr1	18245440	7+7-	DEL	60	81	7	NA|7	NA	60
Chr1	28850390	28851128	Chr1	28850390	7+7-	Chr1	28851128	7+7-	DEL	56	80	7	NA|7	NA	56
Chr1	30648502	30649358	Chr1	30648502	7+7-	Chr1	30649358	7+7-	DEL	145	62	6	NA|6	NA	145
Chr1	39986229	39987033	Chr1	39986229	7+7-	Chr1	39987033	7+7-	DEL	221	77	7	NA|7	NA	221
Chr1	46772107	46772751	Chr1	46772107	7+7-	Chr1	46772751	7+7-	DEL	62	69	6	NA|6	NA	62
Chr1	60390431	60391101	Chr1	60390431	7+7-	Chr1	60391101	7+7-	DEL	59	83	7	NA|7	NA	59
Chr1	67693135	67693883	Chr1	67693135	7+7-	Chr1	67693883	7+7-	DEL	55	79	7	NA|7	NA	55
Chr1	67807014	67807882	Chr1	67807014	7+7-	Chr1	67807882	7+7-	DEL	55	48	5	NA|5	NA	55
Chr1	85760791	85761692	Chr1	85760791	7+7-	Chr1	85761692	7+7-	DEL	232	74	7	NA|7	NA	232
Chr1	96644650	96645299	Chr1	96644650	7+7-	Chr1	96645299	7+7-	DEL	57	68	6	NA|6	NA	57
Chr1	107051101	107052265	Chr1	107051101	7+7-	Chr1	107052265	7+7-	DEL	60	55	6	NA|6	NA	60
Chr1	118646889	118647594	Chr1	118646889	7+7-	Chr1	118647594	7+7-	DEL	104	66	6	NA|6	NA	104
Chr1	133584970	133585572	Chr1	133584970	7+7-	Chr1	133585572	7+7-	DEL	56	86	7	NA|7	NA	56
Chr1	157583520	157584294	Chr1	157583520	7+7-	Chr1	157584294	7+7-	DEL	58	64	6	NA|6	NA	58
Chr1	25341228	25342014	Chr1	25341228	8+7-	Chr1	25342014	8+7-	DEL	57	78	7	NA|7	NA	57
Chr1	44602288	44602986	Chr1	44602288	8+7-	Chr1	44602986	8+7-	DEL	66	67	6	NA|6	NA	66
Chr1	124786811	124787555	Chr1	124786811	10+7-	Chr1	124787555	10+7-	DEL	67	80	7	NA|7	NA	67
Chr1	110668837	110669797	Chr1	110668837	13+7-	Chr1	110669797	13+7-	DEL	53	35	4	NA|4	NA	53
Chr1	113297052	113297796	Chr1	113297052	4+6-	Chr1	113297796	4+6-	DEL	54	39	4	NA|4	NA	54
Chr1	13619310	13620333	Chr1	13619310	5+6-	Chr1	13620333	5+6-	DEL	315	45	5	NA|5	NA	315
Chr1	58818075	58818858	Chr1	58818075	5+6-	Chr1	58818858	5+6-	DEL	56	38	4	NA|4	NA	56
Chr1	94860186	94860972	Chr1	94860186	5+6-	Chr1	94860972	5+6-	DEL	61	50	5	NA|5	NA	61
Chr1	4340487	4341055	Chr1	4340487	6+6-	Chr1	4341055	6+6-	DEL	55	72	6	NA|6	NA	55
Chr1	4771790	4772571	Chr1	4771790	6+6-	Chr1	4772571	6+6-	DEL	58	64	6	NA|6	NA	58
Chr1	6002181	6002870	Chr1	6002181	6+6-	Chr1	6002870	6+6-	DEL	55	67	6	NA|6	NA	55
Chr1	10467571	10468249	Chr1	10467571	6+6-	Chr1	10468249	6+6-	DEL	57	53	5	NA|5	NA	57
Chr1	18003558	18004259	Chr1	18003558	6+6-	Chr1	18004259	6+6-	DEL	87	67	6	NA|6	NA	87
Chr1	23675785	23676834	Chr1	23675785	6+6-	Chr1	23676834	6+6-	DEL	299	57	6	NA|6	NA	299
Chr1	35567650	35568286	Chr1	35567650	6+6-	Chr1	35568286	6+6-	DEL	61	69	6	NA|6	NA	61
Chr1	40904814	40905531	Chr1	40904814	6+6-	Chr1	40905531	6+6-	DEL	55	66	6	NA|6	NA	55
Chr1	55924684	55925728	Chr1	55924684	6+6-	Chr1	55925728	6+6-	DEL	98	45	5	NA|5	NA	98
Chr1	56254615	56255237	Chr1	56254615	6+6-	Chr1	56255237	6+6-	DEL	65	69	6	NA|6	NA	65
Chr1	65843889	65844597	Chr1	65843889	6+6-	Chr1	65844597	6+6-	DEL	56	66	6	NA|6	NA	56
Chr1	81627905	81628639	Chr1	81627905	6+6-	Chr1	81628639	6+6-	DEL	57	66	6	NA|6	NA	57
Chr1	92846660	92847447	Chr1	92846660	6+6-	Chr1	92847447	6+6-	DEL	55	38	4	NA|4	NA	55
Chr1	93511948	93512555	Chr1	93511948	6+6-	Chr1	93512555	6+6-	DEL	69	70	6	NA|6	NA	69
Chr1	98120912	98121585	Chr1	98120912	6+6-	Chr1	98121585	6+6-	DEL	59	68	6	NA|6	NA	59
Chr1	142951953	142952645	Chr1	142951953	6+6-	Chr1	142952645	6+6-	DEL	55	67	6	NA|6	NA	55
Chr1	145446907	145447346	Chr1	145446907	6+6-	Chr1	145447346	6+6-	DEL	56	47	4	NA|4	NA	56
Chr1	150956710	150957604	Chr1	150956710	6+6-	Chr1	150957604	6+6-	DEL	83	48	5	NA|5	NA	83
Chr1	158116556	158117276	Chr1	158116556	6+6-	Chr1	158117276	6+6-	DEL	62	66	6	NA|6	NA	62
Chr1	22255099	22256090	Chr1	22255099	7+6-	Chr1	22256090	7+6-	DEL	59	46	5	NA|5	NA	59
Chr1	26322367	26323199	Chr1	26322367	7+6-	Chr1	26323199	7+6-	DEL	55	63	6	NA|6	NA	55
Chr1	35660912	35711106	Chr1	35660912	15+20-	Chr1	35711106	2+5-	DEL	50056	62	5	NA|5	1.67	50056
Chr1	54512319	54512895	Chr1	54512319	4+5-	Chr1	54512895	4+5-	DEL	54	43	4	NA|4	NA	54
Chr1	630361	630933	Chr1	630361	5+5-	Chr1	630933	5+5-	DEL	59	57	5	NA|5	NA	59
Chr1	14125611	14126237	Chr1	14125611	5+5-	Chr1	14126237	5+5-	DEL	85	55	5	NA|5	NA	85
Chr1	20128171	20128776	Chr1	20128171	5+5-	Chr1	20128776	5+5-	DEL	58	56	5	NA|5	NA	58
Chr1	24668880	24669632	Chr1	24668880	5+5-	Chr1	24669632	5+5-	DEL	54	51	5	NA|5	NA	54
Chr1	37146216	37146965	Chr1	37146216	5+5-	Chr1	37146965	5+5-	DEL	54	51	5	NA|5	NA	54
Chr1	43179908	43180740	Chr1	43179908	5+5-	Chr1	43180740	5+5-	DEL	61	49	5	NA|5	NA	61
Chr1	43378777	43379551	Chr1	43378777	5+5-	Chr1	43379551	5+5-	DEL	57	51	5	NA|5	NA	57
Chr1	57352486	57353072	Chr1	57352486	5+5-	Chr1	57353072	5+5-	DEL	61	56	5	NA|5	NA	61
Chr1	66642405	66643153	Chr1	66642405	5+5-	Chr1	66643153	5+5-	DEL	61	51	5	NA|5	NA	61
Chr1	73900740	73901338	Chr1	73900740	5+5-	Chr1	73901338	5+5-	DEL	80	56	5	NA|5	NA	80
Chr1	92356100	92356748	Chr1	92356100	5+5-	Chr1	92356748	5+5-	DEL	59	54	5	NA|5	NA	59
Chr1	120757151	120757859	Chr1	120757151	5+5-	Chr1	120757859	5+5-	DEL	139	52	5	NA|5	NA	139
Chr1	147127754	147128305	Chr1	147127754	5+5-	Chr1	147128305	5+5-	DEL	63	43	4	NA|4	NA	63
Chr1	147966730	147967612	Chr1	147966730	5+5-	Chr1	147967612	5+5-	DEL	61	48	5	NA|5	NA	61
Chr1	148321681	148322373	Chr1	148321681	5+5-	Chr1	148322373	5+5-	DEL	55	53	5	NA|5	NA	55
Chr1	30061942	30063064	Chr1	30061942	6+5-	Chr1	30063064	6+5-	DEL	69	32	4	NA|4	NA	69
Chr1	97278785	97279344	Chr1	97278785	14+5-	Chr1	97279344	14+5-	DEL	59	57	5	NA|5	NA	59
Chr1	6484208	6484904	Chr1	6484208	4+4-	Chr1	6484904	4+4-	DEL	57	40	4	NA|4	NA	57
Chr1	16298144	16298897	Chr1	16298144	4+4-	Chr1	16298897	4+4-	DEL	141	38	4	NA|4	NA	141
Chr1	25253085	25253806	Chr1	25253085	4+4-	Chr1	25253806	4+4-	DEL	62	39	4	NA|4	NA	62
Chr1	30747331	30747924	Chr1	30747331	4+4-	Chr1	30747924	4+4-	DEL	55	42	4	NA|4	NA	55
Chr1	39129308	39129900	Chr1	39129308	4+4-	Chr1	39129900	4+4-	DEL	55	42	4	NA|4	NA	55
Chr1	41376662	41377247	Chr1	41376662	4+4-	Chr1	41377247	4+4-	DEL	55	42	4	NA|4	NA	55
Chr1	44908007	44908603	Chr1	44908007	4+4-	Chr1	44908603	4+4-	DEL	56	42	4	NA|4	NA	56
Chr1	85667620	85668309	Chr1	85667620	4+4-	Chr1	85668309	4+4-	DEL	56	40	4	NA|4	NA	56
Chr1	90321387	90321950	Chr1	90321387	4+4-	Chr1	90321950	4+4-	DEL	63	43	4	NA|4	NA	63
Chr1	102344757	102345387	Chr1	102344757	4+4-	Chr1	102345387	4+4-	DEL	109	41	4	NA|4	NA	109
Chr1	108070426	108071075	Chr1	108070426	4+4-	Chr1	108071075	4+4-	DEL	58	41	4	NA|4	NA	58
Chr1	116758795	116759573	Chr1	116758795	4+4-	Chr1	116759573	4+4-	DEL	67	38	4	NA|4	NA	67
Chr1	131025070	131025781	Chr1	131025070	4+4-	Chr1	131025781	4+4-	DEL	57	39	4	NA|4	NA	57
Chr1	134584479	134585017	Chr1	134584479	4+4-	Chr1	134585017	4+4-	DEL	54	44	4	NA|4	NA	54
Chr1	147310667	147311191	Chr1	147310667	4+4-	Chr1	147311191	4+4-	DEL	53	44	4	NA|4	NA	53
Chr1	148269046	148269700	Chr1	148269046	4+4-	Chr1	148269700	4+4-	DEL	54	41	4	NA|4	NA	54
Chr1	153678249	153678929	Chr1	153678249	4+4-	Chr1	153678929	4+4-	DEL	57	40	4	NA|4	NA	57
Chr1	149377037	149377925	Chr1	149377037	5+4-	Chr1	149377925	5+4-	DEL	60	36	4	NA|4	NA	60
Chr10	605632	606448	Chr10	605632	80+80-	Chr10	606448	80+80-	DEL	73	99	79	NA|79	NA	73
Chr10	90429270	90430063	Chr10	90429270	76+76-	Chr10	90430063	76+76-	DEL	75	99	76	NA|76	NA	75
Chr10	7925857	7927036	Chr10	7925857	38+75-	Chr10	7927036	38+75-	DEL	201	99	28	NA|28	NA	201
Chr10	69299196	69300433	Chr10	69299196	10+27-	Chr10	69300433	59+73-	DEL	92	99	45	NA|45	2.85	92
Chr10	77762177	77762925	Chr10	77762177	70+70-	Chr10	77762925	70+70-	DEL	104	99	70	NA|70	NA	104
Chr10	101872360	101873142	Chr10	101872360	68+68-	Chr10	101873142	68+68-	DEL	75	99	68	NA|68	NA	75
Chr10	92111875	92112733	Chr10	92111875	68+67-	Chr10	92112733	68+67-	DEL	81	99	67	NA|67	NA	81
Chr10	48404701	48405522	Chr10	48404701	62+62-	Chr10	48405522	62+62-	DEL	75	99	61	NA|61	NA	75
Chr10	83100550	83101492	Chr10	83100550	62+62-	Chr10	83101492	62+62-	DEL	200	99	62	NA|62	NA	200
Chr10	102128925	102130001	Chr10	102128925	60+58-	Chr10	102130001	60+58-	DEL	72	99	58	NA|58	NA	72
Chr10	91431913	91432751	Chr10	91431913	57+57-	Chr10	91432751	57+57-	DEL	106	99	57	NA|57	NA	106
Chr10	8491168	8492066	Chr10	8491168	54+55-	Chr10	8492066	54+55-	DEL	125	99	54	NA|54	NA	125
Chr10	8081473	8082579	Chr10	8081473	51+53-	Chr10	8082579	51+53-	DEL	86	99	51	NA|51	NA	86
Chr10	71880888	71881690	Chr10	71880888	53+53-	Chr10	71881690	53+53-	DEL	70	99	53	NA|53	NA	70
Chr10	81528614	81529689	Chr10	81528614	52+52-	Chr10	81529689	52+52-	DEL	123	99	52	NA|52	NA	123
Chr10	63181873	63182688	Chr10	63181873	51+51-	Chr10	63182688	51+51-	DEL	56	99	51	NA|51	NA	56
Chr10	15164415	15165572	Chr10	15164415	49+50-	Chr10	15165572	49+50-	DEL	120	99	47	NA|47	NA	120
Chr10	102878282	102879685	Chr10	102878282	50+50-	Chr10	102879685	50+50-	DEL	224	99	48	NA|48	NA	224
Chr10	85994742	85995548	Chr10	85994742	49+49-	Chr10	85995548	49+49-	DEL	60	99	49	NA|49	NA	60
Chr10	3692859	3694785	Chr10	3692859	48+48-	Chr10	3694785	48+48-	DEL	100	99	46	NA|46	NA	100
Chr10	11431450	11432551	Chr10	11431450	48+48-	Chr10	11432551	48+48-	DEL	142	99	46	NA|46	NA	142
Chr10	56297747	56299022	Chr10	56297747	48+48-	Chr10	56299022	48+48-	DEL	97	99	46	NA|46	NA	97
Chr10	44464193	44465023	Chr10	44464193	49+48-	Chr10	44465023	49+48-	DEL	141	99	48	NA|48	NA	141
Chr10	3719101	3719955	Chr10	3719101	45+45-	Chr10	3719955	45+45-	DEL	79	99	44	NA|44	NA	79
Chr10	101344799	101345568	Chr10	101344799	45+45-	Chr10	101345568	45+45-	DEL	63	99	45	NA|45	NA	63
Chr10	1181	3666	Chr10	1181	27+43-	Chr10	3666	27+43-	DEL	52	42	7	NA|7	NA	52
Chr10	27984010	27986000	Chr10	27984010	15+2-	Chr10	27986000	30+42-	DEL	596	99	41	NA|41	0.05	596
Chr10	104139331	104140874	Chr10	104139331	42+42-	Chr10	104140874	42+42-	DEL	571	99	39	NA|39	NA	571
Chr10	22936702	22937752	Chr10	22936702	43+42-	Chr10	22937752	43+42-	DEL	238	99	40	NA|40	NA	238
Chr10	79397964	79398846	Chr10	79397964	43+42-	Chr10	79398846	43+42-	DEL	205	99	42	NA|42	NA	205
Chr10	100666595	100667412	Chr10	100666595	42+41-	Chr10	100667412	42+41-	DEL	63	99	41	NA|41	NA	63
Chr10	6311328	6312395	Chr10	6311328	40+40-	Chr10	6312395	40+40-	DEL	358	99	40	NA|40	NA	358
Chr10	83667286	83668450	Chr10	83667286	40+40-	Chr10	83668450	40+40-	DEL	116	99	38	NA|38	NA	116
Chr10	6077065	6078284	Chr10	6077065	39+39-	Chr10	6078284	39+39-	DEL	105	99	38	NA|38	NA	105
Chr10	63183894	63184731	Chr10	63183894	39+39-	Chr10	63184731	39+39-	DEL	100	99	38	NA|38	NA	100
Chr10	103302497	103303549	Chr10	103302497	39+39-	Chr10	103303549	39+39-	DEL	87	99	38	NA|38	NA	87
Chr10	100337910	100338608	Chr10	100337910	36+37-	Chr10	100338608	36+37-	DEL	60	99	36	NA|36	NA	60
Chr10	47176130	47177026	Chr10	47176130	37+37-	Chr10	47177026	37+37-	DEL	62	99	35	NA|35	NA	62
Chr10	83429479	83430309	Chr10	83429479	37+37-	Chr10	83430309	37+37-	DEL	90	99	37	NA|37	NA	90
Chr10	102641584	102642332	Chr10	102641584	37+37-	Chr10	102642332	37+37-	DEL	66	99	37	NA|37	NA	66
Chr10	63935795	63938127	Chr10	63935795	35+1-	Chr10	63938127	1+36-	DEL	2312	99	35	NA|35	0.05	2312
Chr10	103402413	103403710	Chr10	103402413	36+36-	Chr10	103403710	36+36-	DEL	140	99	34	NA|34	NA	140
Chr10	102068174	102069693	Chr10	102068174	34+35-	Chr10	102069693	34+35-	DEL	77	99	33	NA|33	NA	77
Chr10	13008665	13009970	Chr10	13008665	33+34-	Chr10	13009970	33+34-	DEL	60	99	32	NA|32	NA	60
Chr10	27359211	27360497	Chr10	27359211	33+34-	Chr10	27360497	33+34-	DEL	136	99	31	NA|31	NA	136
Chr10	71867800	71868936	Chr10	71867800	33+34-	Chr10	71868936	33+34-	DEL	81	99	32	NA|32	NA	81
Chr10	49775534	49776311	Chr10	49775534	34+34-	Chr10	49776311	34+34-	DEL	68	99	34	NA|34	NA	68
Chr10	87877522	87878767	Chr10	87877522	34+34-	Chr10	87878767	34+34-	DEL	57	99	32	NA|32	NA	57
Chr10	76732363	76734149	Chr10	76732363	36+34-	Chr10	76734149	36+34-	DEL	152	99	29	NA|29	NA	152
Chr10	52817689	52818943	Chr10	52817689	32+33-	Chr10	52818943	32+33-	DEL	193	99	30	NA|30	NA	193
Chr10	44869088	44869899	Chr10	44869088	33+33-	Chr10	44869899	33+33-	DEL	61	99	33	NA|33	NA	61
Chr10	71019923	71020641	Chr10	71019923	33+33-	Chr10	71020641	33+33-	DEL	149	99	31	NA|31	NA	149
Chr10	102812404	102813846	Chr10	102812404	33+33-	Chr10	102813846	33+33-	DEL	55	99	28	NA|28	NA	55
Chr10	37337032	37337831	Chr10	37337032	34+33-	Chr10	37337831	34+33-	DEL	57	99	33	NA|33	NA	57
Chr10	9716239	9718055	Chr10	9716239	32+1-	Chr10	9718055	1+32-	DEL	1825	99	31	NA|31	0.05	1825
Chr10	10526561	10527787	Chr10	10526561	29+32-	Chr10	10527787	29+32-	DEL	65	99	27	NA|27	NA	65
Chr10	26080025	26080809	Chr10	26080025	32+32-	Chr10	26080809	32+32-	DEL	61	99	31	NA|31	NA	61
Chr10	42606731	42608237	Chr10	42606731	32+32-	Chr10	42608237	32+32-	DEL	89	99	32	NA|32	NA	89
Chr10	89606357	89607256	Chr10	89606357	32+32-	Chr10	89607256	32+32-	DEL	268	99	31	NA|31	NA	268
Chr10	23024904	23026883	Chr10	23024904	33+32-	Chr10	23026883	33+32-	DEL	276	99	30	NA|30	NA	276
Chr10	46649817	46650703	Chr10	46649817	40+32-	Chr10	46650703	40+32-	DEL	55	99	30	NA|30	NA	55
Chr10	43768006	43769250	Chr10	43768006	31+31-	Chr10	43769250	31+31-	DEL	245	99	30	NA|30	NA	245
Chr10	90134747	90135580	Chr10	90134747	31+31-	Chr10	90135580	31+31-	DEL	61	99	28	NA|28	NA	61
Chr10	64671726	64672625	Chr10	64671726	29+1-	Chr10	64672625	1+30-	DEL	890	99	29	NA|29	0.17	890
Chr10	78699247	78700007	Chr10	78699247	30+30-	Chr10	78700007	30+30-	DEL	193	99	30	NA|30	NA	193
Chr10	27472947	27473940	Chr10	27472947	28+29-	Chr10	27473940	28+29-	DEL	137	99	26	NA|26	NA	137
Chr10	8872114	8872956	Chr10	8872114	29+29-	Chr10	8872956	29+29-	DEL	185	99	29	NA|29	NA	185
Chr10	102871166	102871993	Chr10	102871166	30+29-	Chr10	102871993	30+29-	DEL	81	99	29	NA|29	NA	81
Chr10	100469437	100470825	Chr10	100469437	27+28-	Chr10	100470825	27+28-	DEL	71	99	26	NA|26	NA	71
Chr10	14303812	14304902	Chr10	14303812	28+28-	Chr10	14304902	28+28-	DEL	217	99	28	NA|28	NA	217
Chr10	38623147	38625187	Chr10	38623147	28+28-	Chr10	38625187	28+28-	DEL	58	99	25	NA|25	NA	58
Chr10	99375021	99375734	Chr10	99375021	28+28-	Chr10	99375734	28+28-	DEL	98	99	28	NA|28	NA	98
Chr10	4177675	4178507	Chr10	4177675	27+27-	Chr10	4178507	27+27-	DEL	60	99	27	NA|27	NA	60
Chr10	14125845	14126780	Chr10	14125845	27+27-	Chr10	14126780	27+27-	DEL	186	99	27	NA|27	NA	186
Chr10	31313791	31314667	Chr10	31313791	27+27-	Chr10	31314667	27+27-	DEL	175	99	26	NA|26	NA	175
Chr10	97095754	97096450	Chr10	97095754	27+27-	Chr10	97096450	27+27-	DEL	80	99	26	NA|26	NA	80
Chr10	97683683	97685665	Chr10	97683683	27+27-	Chr10	97685665	27+27-	DEL	54	99	26	NA|26	NA	54
Chr10	10155422	10156172	Chr10	10155422	25+26-	Chr10	10156172	25+26-	DEL	54	99	25	NA|25	NA	54
Chr10	34493306	34494134	Chr10	34493306	25+26-	Chr10	34494134	25+26-	DEL	68	99	24	NA|24	NA	68
Chr10	47333089	47333983	Chr10	47333089	27+26-	Chr10	47333983	27+26-	DEL	133	99	24	NA|24	NA	133
Chr10	96339587	96340553	Chr10	96339587	25+25-	Chr10	96340553	25+25-	DEL	96	99	24	NA|24	NA	96
Chr10	103297281	103298288	Chr10	103297281	25+25-	Chr10	103298288	25+25-	DEL	67	99	24	NA|24	NA	67
Chr10	68918750	68920141	Chr10	68918750	26+25-	Chr10	68920141	26+25-	DEL	76	99	24	NA|24	NA	76
Chr10	22340972	22341847	Chr10	22340972	24+24-	Chr10	22341847	24+24-	DEL	126	99	23	NA|23	NA	126
Chr10	37105107	37105919	Chr10	37105107	24+24-	Chr10	37105919	24+24-	DEL	55	99	24	NA|24	NA	55
Chr10	48263360	48264182	Chr10	48263360	24+24-	Chr10	48264182	24+24-	DEL	64	99	22	NA|22	NA	64
Chr10	80954615	80954961	Chr10	80954615	22+2-	Chr10	80954961	1+23-	DEL	795	99	21	NA|21	0.87	795
Chr10	4549050	4550090	Chr10	4549050	23+23-	Chr10	4550090	23+23-	DEL	67	99	22	NA|22	NA	67
Chr10	19430654	19431459	Chr10	19430654	23+23-	Chr10	19431459	23+23-	DEL	59	99	23	NA|23	NA	59
Chr10	39657297	39658380	Chr10	39657297	23+23-	Chr10	39658380	23+23-	DEL	62	99	22	NA|22	NA	62
Chr10	78229502	78230325	Chr10	78229502	23+23-	Chr10	78230325	23+23-	DEL	54	99	23	NA|23	NA	54
Chr10	15021201	15021973	Chr10	15021201	24+23-	Chr10	15021973	24+23-	DEL	96	99	22	NA|22	NA	96
Chr10	58794516	58796361	Chr10	58794516	20+22-	Chr10	58796361	20+22-	DEL	127	99	17	NA|17	NA	127
Chr10	65919805	65921035	Chr10	65919805	20+22-	Chr10	65921035	20+22-	DEL	56	99	18	NA|18	NA	56
Chr10	29513924	29514884	Chr10	29513924	22+22-	Chr10	29514884	22+22-	DEL	229	99	22	NA|22	NA	229
Chr10	46338581	46339674	Chr10	46338581	22+22-	Chr10	46339674	22+22-	DEL	127	99	21	NA|21	NA	127
Chr10	90247692	90249409	Chr10	90247692	22+22-	Chr10	90249409	22+22-	DEL	55	99	18	NA|18	NA	55
Chr10	102453297	102454066	Chr10	102453297	22+22-	Chr10	102454066	22+22-	DEL	59	99	21	NA|21	NA	59
Chr10	6282128	6283090	Chr10	6282128	20+21-	Chr10	6283090	20+21-	DEL	145	99	19	NA|19	NA	145
Chr10	11161559	11162784	Chr10	11161559	20+21-	Chr10	11162784	20+21-	DEL	78	99	19	NA|19	NA	78
Chr10	39740508	39741177	Chr10	39740508	20+21-	Chr10	39741177	20+21-	DEL	128	99	19	NA|19	NA	128
Chr10	103155165	103156106	Chr10	103155165	20+21-	Chr10	103156106	20+21-	DEL	87	99	19	NA|19	NA	87
Chr10	8127830	8128767	Chr10	8127830	21+21-	Chr10	8128767	21+21-	DEL	56	99	19	NA|19	NA	56
Chr10	66229609	66230435	Chr10	66229609	21+21-	Chr10	66230435	21+21-	DEL	101	99	19	NA|19	NA	101
Chr10	94965780	94966983	Chr10	94965780	21+21-	Chr10	94966983	21+21-	DEL	108	99	19	NA|19	NA	108
Chr10	102072668	102073441	Chr10	102072668	21+21-	Chr10	102073441	21+21-	DEL	55	99	20	NA|20	NA	55
Chr10	39318193	39319385	Chr10	39318193	22+21-	Chr10	39319385	22+21-	DEL	227	99	19	NA|19	NA	227
Chr10	11666786	11667585	Chr10	11666786	18+20-	Chr10	11667585	18+20-	DEL	73	99	16	NA|16	NA	73
Chr10	67152595	67153708	Chr10	67152595	18+20-	Chr10	67153708	18+20-	DEL	68	99	15	NA|15	NA	68
Chr10	3171314	3172453	Chr10	3171314	20+20-	Chr10	3172453	20+20-	DEL	182	99	17	NA|17	NA	182
Chr10	19088205	19089267	Chr10	19088205	20+20-	Chr10	19089267	20+20-	DEL	95	99	18	NA|18	NA	95
Chr10	19574824	19575629	Chr10	19574824	20+20-	Chr10	19575629	20+20-	DEL	56	99	19	NA|19	NA	56
Chr10	22426551	22428478	Chr10	22426551	20+20-	Chr10	22428478	20+20-	DEL	170	99	15	NA|15	NA	170
Chr10	39335839	39336565	Chr10	39335839	20+20-	Chr10	39336565	20+20-	DEL	103	99	20	NA|20	NA	103
Chr10	83557436	83558306	Chr10	83557436	20+20-	Chr10	83558306	20+20-	DEL	59	99	19	NA|19	NA	59
Chr10	90202365	90203183	Chr10	90202365	20+20-	Chr10	90203183	20+20-	DEL	58	99	19	NA|19	NA	58
Chr10	40435198	40436764	Chr10	40435198	19+1-	Chr10	40436764	1+19-	DEL	1524	99	17	NA|17	0.03	1524
Chr10	2626139	2626909	Chr10	2626139	17+19-	Chr10	2626909	17+19-	DEL	114	99	17	NA|17	NA	114
Chr10	47524922	47525589	Chr10	47524922	19+19-	Chr10	47525589	19+19-	DEL	57	99	19	NA|19	NA	57
Chr10	54469009	54469831	Chr10	54469009	19+19-	Chr10	54469831	19+19-	DEL	220	99	17	NA|17	NA	220
Chr10	72342552	72343392	Chr10	72342552	19+19-	Chr10	72343392	19+19-	DEL	92	99	18	NA|18	NA	92
Chr10	92397214	92398024	Chr10	92397214	19+19-	Chr10	92398024	19+19-	DEL	145	99	19	NA|19	NA	145
Chr10	101622323	101623113	Chr10	101622323	19+19-	Chr10	101623113	19+19-	DEL	72	99	19	NA|19	NA	72
Chr10	54514514	54515592	Chr10	54514514	20+19-	Chr10	54515592	20+19-	DEL	85	99	19	NA|19	NA	85
Chr10	17789059	17789816	Chr10	17789059	18+18-	Chr10	17789816	18+18-	DEL	59	99	17	NA|17	NA	59
Chr10	20749362	20750150	Chr10	20749362	18+18-	Chr10	20750150	18+18-	DEL	55	99	18	NA|18	NA	55
Chr10	46590571	46591383	Chr10	46590571	18+18-	Chr10	46591383	18+18-	DEL	55	99	18	NA|18	NA	55
Chr10	46694546	46695614	Chr10	46694546	18+18-	Chr10	46695614	18+18-	DEL	54	99	15	NA|15	NA	54
Chr10	55168073	55169336	Chr10	55168073	18+18-	Chr10	55169336	18+18-	DEL	55	99	14	NA|14	NA	55
Chr10	71286502	71287310	Chr10	71286502	18+18-	Chr10	71287310	18+18-	DEL	60	99	18	NA|18	NA	60
Chr10	77214528	77215424	Chr10	77214528	18+18-	Chr10	77215424	18+18-	DEL	52	99	17	NA|17	NA	52
Chr10	96887684	96888537	Chr10	96887684	18+18-	Chr10	96888537	18+18-	DEL	109	99	18	NA|18	NA	109
Chr10	102108683	102109674	Chr10	102108683	18+18-	Chr10	102109674	18+18-	DEL	65	99	17	NA|17	NA	65
Chr10	86530485	86531102	Chr10	86530485	19+18-	Chr10	86531102	19+18-	DEL	54	99	18	NA|18	NA	54
Chr10	102194733	102196001	Chr10	102194733	19+18-	Chr10	102196001	19+18-	DEL	187	99	18	NA|18	NA	187
Chr10	101295286	101298008	Chr10	101295286	12+17-	Chr10	101298008	12+17-	DEL	54	78	11	NA|11	NA	54
Chr10	4580002	4580692	Chr10	4580002	17+17-	Chr10	4580692	17+17-	DEL	64	99	17	NA|17	NA	64
Chr10	30955638	30956520	Chr10	30955638	17+17-	Chr10	30956520	17+17-	DEL	223	99	17	NA|17	NA	223
Chr10	24775502	24776228	Chr10	24775502	18+17-	Chr10	24776228	18+17-	DEL	52	99	17	NA|17	NA	52
Chr10	26448228	26449140	Chr10	26448228	18+17-	Chr10	26449140	18+17-	DEL	119	99	17	NA|17	NA	119
Chr10	53955209	53955987	Chr10	53955209	16+1-	Chr10	53955987	1+16-	DEL	732	99	15	NA|15	0.03	732
Chr10	94976407	94977435	Chr10	94976407	15+16-	Chr10	94977435	15+16-	DEL	125	99	15	NA|15	NA	125
Chr10	4539634	4540431	Chr10	4539634	16+16-	Chr10	4540431	16+16-	DEL	103	99	14	NA|14	NA	103
Chr10	6971935	6972656	Chr10	6971935	16+16-	Chr10	6972656	16+16-	DEL	54	99	15	NA|15	NA	54
Chr10	47547786	47548454	Chr10	47547786	16+16-	Chr10	47548454	16+16-	DEL	54	99	16	NA|16	NA	54
Chr10	99491816	99492659	Chr10	99491816	16+16-	Chr10	99492659	16+16-	DEL	108	99	16	NA|16	NA	108
Chr10	99792394	99793132	Chr10	99792394	16+16-	Chr10	99793132	16+16-	DEL	78	99	16	NA|16	NA	78
Chr10	100967539	100968252	Chr10	100967539	18+16-	Chr10	100968252	18+16-	DEL	155	99	16	NA|16	NA	155
Chr10	75044510	75045529	Chr10	75044510	14+15-	Chr10	75045529	14+15-	DEL	281	99	14	NA|14	NA	281
Chr10	21220226	21221418	Chr10	21220226	15+15-	Chr10	21221418	15+15-	DEL	55	99	13	NA|13	NA	55
Chr10	50239598	50240766	Chr10	50239598	15+15-	Chr10	50240766	15+15-	DEL	94	99	13	NA|13	NA	94
Chr10	101028690	101029486	Chr10	101028690	15+15-	Chr10	101029486	15+15-	DEL	56	99	15	NA|15	NA	56
Chr10	6371598	6372903	Chr10	6371598	16+15-	Chr10	6372903	16+15-	DEL	65	99	13	NA|13	NA	65
Chr10	916996	917798	Chr10	916996	14+14-	Chr10	917798	14+14-	DEL	105	99	13	NA|13	NA	105
Chr10	27464436	27465126	Chr10	27464436	14+14-	Chr10	27465126	14+14-	DEL	73	99	14	NA|14	NA	73
Chr10	58148558	58150098	Chr10	58148558	14+14-	Chr10	58150098	14+14-	DEL	55	90	10	NA|10	NA	55
Chr10	66723861	66724662	Chr10	66723861	14+14-	Chr10	66724662	14+14-	DEL	58	99	14	NA|14	NA	58
Chr10	103777302	103777863	Chr10	103777302	14+14-	Chr10	103777863	14+14-	DEL	61	99	14	NA|14	NA	61
Chr10	3588314	3588730	Chr10	3588314	13+4-	Chr10	3588730	39+14-	DEL	1228	99	13	NA|13	2.9	1228
Chr10	27771629	27772166	Chr10	27771629	14+2-	Chr10	27772166	1+13-	DEL	433	99	12	NA|12	0.11	433
Chr10	101159985	101161513	Chr10	101159985	14+1-	Chr10	101161513	1+13-	DEL	1304	99	12	NA|12	0.33	1304
Chr10	57375617	57376377	Chr10	57375617	12+13-	Chr10	57376377	12+13-	DEL	114	99	11	NA|11	NA	114
Chr10	3546033	3546814	Chr10	3546033	13+13-	Chr10	3546814	13+13-	DEL	59	99	13	NA|13	NA	59
Chr10	40008153	40008738	Chr10	40008153	13+13-	Chr10	40008738	13+13-	DEL	87	99	13	NA|13	NA	87
Chr10	104046883	104047565	Chr10	104046883	13+13-	Chr10	104047565	13+13-	DEL	77	99	12	NA|12	NA	77
Chr10	55923707	55925305	Chr10	55923707	13+2-	Chr10	55925305	1+12-	DEL	1316	99	13	NA|13	0.19	1316
Chr10	44065875	44204464	Chr10	44065875	12+1-	Chr10	44204464	8+12-	DEL	127536	99	12	NA|12	2.07	127536
Chr10	968711	969873	Chr10	968711	12+12-	Chr10	969873	12+12-	DEL	55	99	10	NA|10	NA	55
Chr10	3866562	3867623	Chr10	3866562	12+12-	Chr10	3867623	12+12-	DEL	66	99	11	NA|11	NA	66
Chr10	12897726	12898454	Chr10	12897726	12+12-	Chr10	12898454	12+12-	DEL	60	99	12	NA|12	NA	60
Chr10	15668938	15669758	Chr10	15668938	12+12-	Chr10	15669758	12+12-	DEL	69	99	11	NA|11	NA	69
Chr10	29932567	29933645	Chr10	29932567	12+12-	Chr10	29933645	12+12-	DEL	57	99	11	NA|11	NA	57
Chr10	40426697	40427653	Chr10	40426697	12+12-	Chr10	40427653	12+12-	DEL	77	99	11	NA|11	NA	77
Chr10	44674858	44675693	Chr10	44674858	12+12-	Chr10	44675693	12+12-	DEL	76	99	11	NA|11	NA	76
Chr10	47345434	47346028	Chr10	47345434	12+12-	Chr10	47346028	12+12-	DEL	85	99	12	NA|12	NA	85
Chr10	63872952	63873968	Chr10	63872952	12+12-	Chr10	63873968	12+12-	DEL	277	99	12	NA|12	NA	277
Chr10	65021693	65022777	Chr10	65021693	12+12-	Chr10	65022777	12+12-	DEL	54	99	10	NA|10	NA	54
Chr10	100265978	100266624	Chr10	100265978	12+12-	Chr10	100266624	12+12-	DEL	77	99	12	NA|12	NA	77
Chr10	101116714	101117407	Chr10	101116714	12+12-	Chr10	101117407	12+12-	DEL	129	99	12	NA|12	NA	129
Chr10	70086856	70087924	Chr10	70086856	13+12-	Chr10	70087924	13+12-	DEL	317	99	12	NA|12	NA	317
Chr10	27713219	27714522	Chr10	27713219	19+12-	Chr10	27714522	19+12-	DEL	195	97	10	NA|10	NA	195
Chr10	97199095	97200310	Chr10	97199095	28+12-	Chr10	97200310	28+12-	DEL	53	99	12	NA|12	NA	53
Chr10	34354698	34355642	Chr10	34354698	10+11-	Chr10	34355642	10+11-	DEL	53	95	9	NA|9	NA	53
Chr10	40081494	40082263	Chr10	40081494	10+11-	Chr10	40082263	10+11-	DEL	99	99	9	NA|9	NA	99
Chr10	87400069	87401142	Chr10	87400069	10+11-	Chr10	87401142	10+11-	DEL	167	99	10	NA|10	NA	167
Chr10	11269498	11270225	Chr10	11269498	11+11-	Chr10	11270225	11+11-	DEL	88	99	11	NA|11	NA	88
Chr10	26591876	26592955	Chr10	26591876	11+11-	Chr10	26592955	11+11-	DEL	62	99	10	NA|10	NA	62
Chr10	27734200	27734938	Chr10	27734200	11+11-	Chr10	27734938	11+11-	DEL	149	99	11	NA|11	NA	149
Chr10	77156312	77157123	Chr10	77156312	11+11-	Chr10	77157123	11+11-	DEL	55	99	10	NA|10	NA	55
Chr10	96280204	96281091	Chr10	96280204	11+11-	Chr10	96281091	11+11-	DEL	60	98	9	NA|9	NA	60
Chr10	98717856	98718748	Chr10	98717856	12+11-	Chr10	98718748	12+11-	DEL	56	97	9	NA|9	NA	56
Chr10	94886165	94887346	Chr10	94886165	12+1-	Chr10	94887346	2+10-	DEL	1059	99	10	NA|10	0.61	1059
Chr10	91602079	91602716	Chr10	91602079	6+10-	Chr10	91602716	6+10-	DEL	52	38	4	NA|4	NA	52
Chr10	34553372	34554839	Chr10	34553372	9+10-	Chr10	34554839	9+10-	DEL	56	56	7	NA|7	NA	56
Chr10	38608142	38609012	Chr10	38608142	9+10-	Chr10	38609012	9+10-	DEL	55	84	8	NA|8	NA	55
Chr10	4069335	4070226	Chr10	4069335	10+10-	Chr10	4070226	10+10-	DEL	69	97	9	NA|9	NA	69
Chr10	5987984	5988911	Chr10	5987984	10+10-	Chr10	5988911	10+10-	DEL	58	96	9	NA|9	NA	58
Chr10	28932702	28933391	Chr10	28932702	10+10-	Chr10	28933391	10+10-	DEL	56	99	9	NA|9	NA	56
Chr10	39858335	39859132	Chr10	39858335	10+10-	Chr10	39859132	10+10-	DEL	89	99	10	NA|10	NA	89
Chr10	62820175	62820938	Chr10	62820175	10+10-	Chr10	62820938	10+10-	DEL	58	99	9	NA|9	NA	58
Chr10	67275401	67276098	Chr10	67275401	10+10-	Chr10	67276098	10+10-	DEL	53	99	10	NA|10	NA	53
Chr10	92005486	92006525	Chr10	92005486	10+10-	Chr10	92006525	10+10-	DEL	57	92	9	NA|9	NA	57
Chr10	95627477	95628289	Chr10	95627477	10+10-	Chr10	95628289	10+10-	DEL	58	99	9	NA|9	NA	58
Chr10	97358402	97359480	Chr10	97358402	10+10-	Chr10	97359480	10+10-	DEL	56	91	9	NA|9	NA	56
Chr10	15525948	15527054	Chr10	15525948	12+10-	Chr10	15527054	12+10-	DEL	51	90	9	NA|9	NA	51
Chr10	70495144	70496600	Chr10	70495144	12+10-	Chr10	70496600	12+10-	DEL	108	56	7	NA|7	NA	108
Chr10	95346716	95429679	Chr10	95346716	9+15-	Chr10	95429679	6+9-	DEL	83689	88	9	NA|9	2.05	83689
Chr10	15065989	15067298	Chr10	15065989	7+9-	Chr10	15067298	7+9-	DEL	53	48	6	NA|6	NA	53
Chr10	11137901	11139200	Chr10	11137901	9+9-	Chr10	11139200	9+9-	DEL	394	48	6	NA|6	NA	394
Chr10	27204412	27205659	Chr10	27204412	9+9-	Chr10	27205659	9+9-	DEL	62	61	7	NA|7	NA	62
Chr10	67865500	67866311	Chr10	67865500	9+9-	Chr10	67866311	9+9-	DEL	126	86	8	NA|8	NA	126
Chr10	68774329	68774972	Chr10	68774329	9+9-	Chr10	68774972	9+9-	DEL	56	99	9	NA|9	NA	56
Chr10	75624913	75626359	Chr10	75624913	9+9-	Chr10	75626359	9+9-	DEL	51	35	5	NA|5	NA	51
Chr10	78198213	78199040	Chr10	78198213	9+9-	Chr10	78199040	9+9-	DEL	51	99	9	NA|9	NA	51
Chr10	92758064	92758693	Chr10	92758064	9+9-	Chr10	92758693	9+9-	DEL	69	99	9	NA|9	NA	69
Chr10	12025448	12043600	Chr10	12025448	7+2-	Chr10	12043600	2+8-	DEL	18856	48	6	NA|6	2.48	18856
Chr10	96806015	96806914	Chr10	96806015	7+8-	Chr10	96806914	7+8-	DEL	54	70	7	NA|7	NA	54
Chr10	1570355	1571121	Chr10	1570355	8+8-	Chr10	1571121	8+8-	DEL	59	88	8	NA|8	NA	59
Chr10	5370970	5372021	Chr10	5370970	8+8-	Chr10	5372021	8+8-	DEL	58	65	7	NA|7	NA	58
Chr10	10616601	10617343	Chr10	10616601	8+8-	Chr10	10617343	8+8-	DEL	55	89	8	NA|8	NA	55
Chr10	14292329	14293107	Chr10	14292329	8+8-	Chr10	14293107	8+8-	DEL	55	88	8	NA|8	NA	55
Chr10	29369382	29370192	Chr10	29369382	8+8-	Chr10	29370192	8+8-	DEL	96	86	8	NA|8	NA	96
Chr10	55934817	55935373	Chr10	55934817	8+8-	Chr10	55935373	8+8-	DEL	55	98	8	NA|8	NA	55
Chr10	69285730	69286507	Chr10	69285730	8+8-	Chr10	69286507	8+8-	DEL	54	88	8	NA|8	NA	54
Chr10	76066334	76066954	Chr10	76066334	8+8-	Chr10	76066954	8+8-	DEL	58	95	8	NA|8	NA	58
Chr10	95476041	95476815	Chr10	95476041	8+8-	Chr10	95476815	8+8-	DEL	60	88	8	NA|8	NA	60
Chr10	103384154	103385086	Chr10	103384154	8+8-	Chr10	103385086	8+8-	DEL	178	32	4	NA|4	NA	178
Chr10	61084958	61086013	Chr10	61084958	12+8-	Chr10	61086013	12+8-	DEL	299	78	8	NA|8	NA	299
Chr10	8202603	8203441	Chr10	8202603	6+7-	Chr10	8203441	6+7-	DEL	77	58	6	NA|6	NA	77
Chr10	27913340	27914835	Chr10	27913340	6+7-	Chr10	27914835	6+7-	DEL	150	35	5	NA|5	NA	150
Chr10	4787738	4788314	Chr10	4787738	7+7-	Chr10	4788314	7+7-	DEL	52	82	7	NA|7	NA	52
Chr10	10418128	10418876	Chr10	10418128	7+7-	Chr10	10418876	7+7-	DEL	59	36	4	NA|4	NA	59
Chr10	17687501	17688595	Chr10	17687501	7+7-	Chr10	17688595	7+7-	DEL	54	41	5	NA|5	NA	54
Chr10	57017305	57018116	Chr10	57017305	7+7-	Chr10	57018116	7+7-	DEL	54	59	6	NA|6	NA	54
Chr10	83158963	83159515	Chr10	83158963	7+7-	Chr10	83159515	7+7-	DEL	52	83	7	NA|7	NA	52
Chr10	90819362	90820173	Chr10	90819362	7+7-	Chr10	90820173	7+7-	DEL	54	47	5	NA|5	NA	54
Chr10	96448971	96449878	Chr10	96448971	7+7-	Chr10	96449878	7+7-	DEL	57	69	7	NA|7	NA	57
Chr10	91799957	91800885	Chr10	91799957	8+7-	Chr10	91800885	8+7-	DEL	201	69	7	NA|7	NA	201
Chr10	43487708	43488498	Chr10	43487708	9+7-	Chr10	43488498	9+7-	DEL	53	73	7	NA|7	NA	53
Chr10	59493256	59493918	Chr10	59493256	47+7-	Chr10	59493918	47+7-	DEL	52	38	4	NA|4	NA	52
Chr10	2634485	2635267	Chr10	2634485	6+6-	Chr10	2635267	6+6-	DEL	53	60	6	NA|6	NA	53
Chr10	10676282	10677085	Chr10	10676282	6+6-	Chr10	10677085	6+6-	DEL	52	59	6	NA|6	NA	52
Chr10	24754188	24754763	Chr10	24754188	6+6-	Chr10	24754763	6+6-	DEL	55	67	6	NA|6	NA	55
Chr10	31085714	31086478	Chr10	31085714	6+6-	Chr10	31086478	6+6-	DEL	64	48	5	NA|5	NA	64
Chr10	34266776	34267396	Chr10	34266776	6+6-	Chr10	34267396	6+6-	DEL	72	66	6	NA|6	NA	72
Chr10	62657709	62658424	Chr10	62657709	6+6-	Chr10	62658424	6+6-	DEL	98	49	5	NA|5	NA	98
Chr10	81250871	81251499	Chr10	81250871	6+6-	Chr10	81251499	6+6-	DEL	53	65	6	NA|6	NA	53
Chr10	103444534	103445444	Chr10	103444534	6+6-	Chr10	103445444	6+6-	DEL	54	44	5	NA|5	NA	54
Chr10	17511379	17511997	Chr10	17511379	7+6-	Chr10	17511997	7+6-	DEL	55	66	6	NA|6	NA	55
Chr10	10671661	10672312	Chr10	10671661	9+6-	Chr10	10672312	9+6-	DEL	53	64	6	NA|6	NA	53
Chr10	18976158	18976592	Chr10	18976158	6+2-	Chr10	18976592	1+5-	DEL	381	37	4	NA|4	3.34	381
Chr10	5758142	5758692	Chr10	5758142	5+5-	Chr10	5758692	5+5-	DEL	53	54	5	NA|5	NA	53
Chr10	18294186	18294994	Chr10	18294186	5+5-	Chr10	18294994	5+5-	DEL	62	35	4	NA|4	NA	62
Chr10	20972531	20973224	Chr10	20972531	5+5-	Chr10	20973224	5+5-	DEL	57	37	4	NA|4	NA	57
Chr10	21171154	21171903	Chr10	21171154	5+5-	Chr10	21171903	5+5-	DEL	50	36	4	NA|4	NA	50
Chr10	27553673	27554379	Chr10	27553673	5+5-	Chr10	27554379	5+5-	DEL	53	49	5	NA|5	NA	53
Chr10	102047502	102048229	Chr10	102047502	5+5-	Chr10	102048229	5+5-	DEL	53	49	5	NA|5	NA	53
Chr10	28557935	28558747	Chr10	28557935	6+5-	Chr10	28558747	6+5-	DEL	50	46	5	NA|5	NA	50
Chr10	25639690	25640381	Chr10	25639690	7+5-	Chr10	25640381	7+5-	DEL	53	50	5	NA|5	NA	53
Chr10	82196737	82197566	Chr10	82196737	7+5-	Chr10	82197566	7+5-	DEL	92	46	5	NA|5	NA	92
Chr10	55560115	55560764	Chr10	55560115	4+4-	Chr10	55560764	4+4-	DEL	53	38	4	NA|4	NA	53
Chr10	55742834	55743546	Chr10	55742834	4+4-	Chr10	55743546	4+4-	DEL	55	37	4	NA|4	NA	55
Chr10	97342005	97342805	Chr10	97342005	4+4-	Chr10	97342805	4+4-	DEL	132	35	4	NA|4	NA	132
Chr10	99013920	99014504	Chr10	99013920	4+4-	Chr10	99014504	4+4-	DEL	84	40	4	NA|4	NA	84
Chr10	101002151	101002841	Chr10	101002151	4+4-	Chr10	101002841	4+4-	DEL	60	37	4	NA|4	NA	60
Chr11	102539981	102540575	Chr11	102539981	78+1-	Chr11	102540575	1+77-	DEL	608	99	77	NA|77	0.03	608
Chr11	89851119	89851909	Chr11	89851119	72+75-	Chr11	89851909	72+75-	DEL	240	99	59	NA|59	NA	240
Chr11	106531092	106532069	Chr11	106531092	71+71-	Chr11	106532069	71+71-	DEL	104	99	69	NA|69	NA	104
Chr11	70126160	70127068	Chr11	70126160	66+66-	Chr11	70127068	66+66-	DEL	152	99	66	NA|66	NA	152
Chr11	106548103	106549073	Chr11	106548103	66+66-	Chr11	106549073	66+66-	DEL	61	99	65	NA|65	NA	61
Chr11	55334916	55335810	Chr11	55334916	67+65-	Chr11	55335810	67+65-	DEL	141	99	63	NA|63	NA	141
Chr11	47738893	47740260	Chr11	47738893	64+64-	Chr11	47740260	64+64-	DEL	81	99	62	NA|62	NA	81
Chr11	31179741	31180309	Chr11	31179741	65+2-	Chr11	31180309	1+63-	DEL	608	99	63	NA|63	0.02	608
Chr11	98405293	98406127	Chr11	98405293	61+61-	Chr11	98406127	61+61-	DEL	89	99	61	NA|61	NA	89
Chr11	1569045	1569965	Chr11	1569045	58+60-	Chr11	1569965	58+60-	DEL	153	99	54	NA|54	NA	153
Chr11	28253644	28254600	Chr11	28253644	59+60-	Chr11	28254600	59+60-	DEL	69	99	58	NA|58	NA	69
Chr11	23917785	23918737	Chr11	23917785	60+60-	Chr11	23918737	60+60-	DEL	69	99	59	NA|59	NA	69
Chr11	80687974	80689167	Chr11	80687974	61+60-	Chr11	80689167	61+60-	DEL	98	99	58	NA|58	NA	98
Chr11	85315390	85316179	Chr11	85315390	58+58-	Chr11	85316179	58+58-	DEL	78	99	58	NA|58	NA	78
Chr11	18388123	18389806	Chr11	18388123	50+52-	Chr11	18389806	50+52-	DEL	84	99	49	NA|49	NA	84
Chr11	96859971	96860752	Chr11	96859971	49+49-	Chr11	96860752	49+49-	DEL	104	99	49	NA|49	NA	104
Chr11	51329154	51330167	Chr11	51329154	47+47-	Chr11	51330167	47+47-	DEL	261	99	46	NA|46	NA	261
Chr11	62807800	62808560	Chr11	62807800	47+47-	Chr11	62808560	47+47-	DEL	102	99	47	NA|47	NA	102
Chr11	85887376	85888993	Chr11	85887376	44+46-	Chr11	85888993	44+46-	DEL	158	99	40	NA|40	NA	158
Chr11	11521594	11522337	Chr11	11521594	43+43-	Chr11	11522337	43+43-	DEL	93	99	42	NA|42	NA	93
Chr11	60723869	60725250	Chr11	60723869	41+42-	Chr11	60725250	41+42-	DEL	72	99	39	NA|39	NA	72
Chr11	22394223	22395098	Chr11	22394223	42+42-	Chr11	22395098	42+42-	DEL	141	99	42	NA|42	NA	141
Chr11	32397864	32398895	Chr11	32397864	39+40-	Chr11	32398895	39+40-	DEL	270	99	39	NA|39	NA	270
Chr11	24537914	24538827	Chr11	24537914	40+40-	Chr11	24538827	40+40-	DEL	197	99	40	NA|40	NA	197
Chr11	22715276	22716145	Chr11	22715276	38+38-	Chr11	22716145	38+38-	DEL	110	99	38	NA|38	NA	110
Chr11	68596499	68597335	Chr11	68596499	38+38-	Chr11	68597335	38+38-	DEL	130	99	38	NA|38	NA	130
Chr11	92140604	92141353	Chr11	92140604	37+37-	Chr11	92141353	37+37-	DEL	75	99	37	NA|37	NA	75
Chr11	90764403	90765788	Chr11	90764403	34+36-	Chr11	90765788	34+36-	DEL	144	99	34	NA|34	NA	144
Chr11	20898801	20899618	Chr11	20898801	36+36-	Chr11	20899618	36+36-	DEL	100	99	36	NA|36	NA	100
Chr11	89858409	89859213	Chr11	89858409	36+36-	Chr11	89859213	36+36-	DEL	152	99	35	NA|35	NA	152
Chr11	80375152	80376542	Chr11	80375152	35+35-	Chr11	80376542	35+35-	DEL	103	99	32	NA|32	NA	103
Chr11	55918346	55919191	Chr11	55918346	36+35-	Chr11	55919191	36+35-	DEL	99	99	35	NA|35	NA	99
Chr11	17780547	17781597	Chr11	17780547	35+34-	Chr11	17781597	35+34-	DEL	164	99	33	NA|33	NA	164
Chr11	82566546	82655784	Chr11	82566546	32+1-	Chr11	82655784	2+33-	DEL	89504	99	32	NA|32	2.64	89504
Chr11	51608684	51609454	Chr11	51608684	33+33-	Chr11	51609454	33+33-	DEL	77	99	33	NA|33	NA	77
Chr11	13602097	13603181	Chr11	13602097	32+32-	Chr11	13603181	32+32-	DEL	163	99	30	NA|30	NA	163
Chr11	68813222	68814030	Chr11	68813222	32+32-	Chr11	68814030	32+32-	DEL	80	99	32	NA|32	NA	80
Chr11	106741843	106742632	Chr11	106741843	32+32-	Chr11	106742632	32+32-	DEL	168	99	30	NA|30	NA	168
Chr11	10912540	10913548	Chr11	10912540	33+32-	Chr11	10913548	33+32-	DEL	203	99	32	NA|32	NA	203
Chr11	2972283	2973852	Chr11	2972283	31+31-	Chr11	2973852	31+31-	DEL	77	99	27	NA|27	NA	77
Chr11	63880039	63880844	Chr11	63880039	31+31-	Chr11	63880844	31+31-	DEL	178	99	31	NA|31	NA	178
Chr11	23550522	23551826	Chr11	23550522	32+31-	Chr11	23551826	32+31-	DEL	445	99	29	NA|29	NA	445
Chr11	20266190	20266897	Chr11	20266190	27+30-	Chr11	20266897	27+30-	DEL	143	99	27	NA|27	NA	143
Chr11	92935320	92936143	Chr11	92935320	30+30-	Chr11	92936143	30+30-	DEL	143	99	29	NA|29	NA	143
Chr11	106357748	106358939	Chr11	106357748	30+30-	Chr11	106358939	30+30-	DEL	76	99	28	NA|28	NA	76
Chr11	93735112	93736859	Chr11	93735112	38+30-	Chr11	93736859	38+30-	DEL	148	99	25	NA|25	NA	148
Chr11	1579969	1580789	Chr11	1579969	29+29-	Chr11	1580789	29+29-	DEL	80	99	29	NA|29	NA	80
Chr11	44384717	44385496	Chr11	44384717	29+29-	Chr11	44385496	29+29-	DEL	75	99	27	NA|27	NA	75
Chr11	105384872	105385918	Chr11	105384872	29+29-	Chr11	105385918	29+29-	DEL	98	99	28	NA|28	NA	98
Chr11	105651235	105652012	Chr11	105651235	29+29-	Chr11	105652012	29+29-	DEL	98	99	29	NA|29	NA	98
Chr11	6524248	6524874	Chr11	6524248	32+29-	Chr11	6524874	32+29-	DEL	113	99	28	NA|28	NA	113
Chr11	102531843	102532596	Chr11	102531843	51+29-	Chr11	102532596	51+29-	DEL	66	99	21	NA|21	NA	66
Chr11	41324861	41325292	Chr11	41324861	28+2-	Chr11	41325292	1+28-	DEL	442	99	26	NA|26	0.2	442
Chr11	83124330	83125412	Chr11	83124330	27+28-	Chr11	83125412	27+28-	DEL	95	99	27	NA|27	NA	95
Chr11	19885732	19887053	Chr11	19885732	28+28-	Chr11	19887053	28+28-	DEL	257	99	26	NA|26	NA	257
Chr11	32650748	32651817	Chr11	32650748	28+28-	Chr11	32651817	28+28-	DEL	300	99	27	NA|27	NA	300
Chr11	80529812	80530213	Chr11	80529812	26+1-	Chr11	80530213	1+27-	DEL	474	99	26	NA|26	0.21	474
Chr11	55163592	55181024	Chr11	55163592	28+23-	Chr11	55181024	25+27-	DEL	18281	99	27	NA|27	2.33	18281
Chr11	22084519	22085342	Chr11	22084519	27+27-	Chr11	22085342	27+27-	DEL	62	99	27	NA|27	NA	62
Chr11	63806788	63807705	Chr11	63806788	27+27-	Chr11	63807705	27+27-	DEL	243	99	27	NA|27	NA	243
Chr11	69160239	69160933	Chr11	69160239	27+27-	Chr11	69160933	27+27-	DEL	60	99	25	NA|25	NA	60
Chr11	90243387	90244311	Chr11	90243387	27+27-	Chr11	90244311	27+27-	DEL	77	99	26	NA|26	NA	77
Chr11	91868047	91868852	Chr11	91868047	27+27-	Chr11	91868852	27+27-	DEL	120	99	27	NA|27	NA	120
Chr11	70482	72397	Chr11	70482	22+11-	Chr11	72397	10+26-	DEL	4487	99	14	NA|14	0.51	4487
Chr11	5188001	5188797	Chr11	5188001	26+26-	Chr11	5188797	26+26-	DEL	92	99	24	NA|24	NA	92
Chr11	59513344	59514154	Chr11	59513344	26+26-	Chr11	59514154	26+26-	DEL	71	99	25	NA|25	NA	71
Chr11	40794474	40795498	Chr11	40794474	27+26-	Chr11	40795498	27+26-	DEL	115	99	26	NA|26	NA	115
Chr11	70977620	70979047	Chr11	70977620	24+25-	Chr11	70979047	24+25-	DEL	75	99	23	NA|23	NA	75
Chr11	106250695	106251692	Chr11	106250695	25+25-	Chr11	106251692	25+25-	DEL	80	99	24	NA|24	NA	80
Chr11	11478241	11479243	Chr11	11478241	27+25-	Chr11	11479243	27+25-	DEL	75	99	24	NA|24	NA	75
Chr11	11401404	11402331	Chr11	11401404	24+24-	Chr11	11402331	24+24-	DEL	170	99	24	NA|24	NA	170
Chr11	13846454	13847548	Chr11	13846454	23+23-	Chr11	13847548	23+23-	DEL	60	99	21	NA|21	NA	60
Chr11	46965946	46966661	Chr11	46965946	23+23-	Chr11	46966661	23+23-	DEL	70	99	23	NA|23	NA	70
Chr11	98689155	98689820	Chr11	98689155	23+23-	Chr11	98689820	23+23-	DEL	80	99	22	NA|22	NA	80
Chr11	69255419	69256536	Chr11	69255419	21+1-	Chr11	69256536	1+22-	DEL	1078	99	21	NA|21	0.04	1078
Chr11	61343477	61344344	Chr11	61343477	20+22-	Chr11	61344344	20+22-	DEL	145	99	20	NA|20	NA	145
Chr11	3015287	3016064	Chr11	3015287	22+22-	Chr11	3016064	22+22-	DEL	71	99	21	NA|21	NA	71
Chr11	11946821	11947617	Chr11	11946821	22+22-	Chr11	11947617	22+22-	DEL	143	99	22	NA|22	NA	143
Chr11	74480141	74480869	Chr11	74480141	19+21-	Chr11	74480869	19+21-	DEL	60	99	18	NA|18	NA	60
Chr11	93800882	93801690	Chr11	93800882	19+21-	Chr11	93801690	19+21-	DEL	92	99	18	NA|18	NA	92
Chr11	88696908	88698076	Chr11	88696908	21+21-	Chr11	88698076	21+21-	DEL	64	99	19	NA|19	NA	64
Chr11	96227260	96227965	Chr11	96227260	21+21-	Chr11	96227965	21+21-	DEL	67	99	20	NA|20	NA	67
Chr11	15574333	15575814	Chr11	15574333	22+21-	Chr11	15575814	22+21-	DEL	109	99	18	NA|18	NA	109
Chr11	6522951	6576925	Chr11	6522951	18+12-	Chr11	6576925	7+20-	DEL	54741	99	17	NA|17	2.57	54741
Chr11	30754151	30755613	Chr11	30754151	18+20-	Chr11	30755613	18+20-	DEL	93	99	16	NA|16	NA	93
Chr11	40162688	40163584	Chr11	40162688	19+20-	Chr11	40163584	19+20-	DEL	147	99	19	NA|19	NA	147
Chr11	1283057	1283848	Chr11	1283057	20+20-	Chr11	1283848	20+20-	DEL	61	99	20	NA|20	NA	61
Chr11	17045888	17047587	Chr11	17045888	20+20-	Chr11	17047587	20+20-	DEL	243	99	19	NA|19	NA	243
Chr11	106527625	106528379	Chr11	106527625	20+20-	Chr11	106528379	20+20-	DEL	74	99	19	NA|19	NA	74
Chr11	10798053	10798871	Chr11	10798053	19+19-	Chr11	10798871	19+19-	DEL	131	99	18	NA|18	NA	131
Chr11	14669916	14670680	Chr11	14669916	19+19-	Chr11	14670680	19+19-	DEL	107	99	19	NA|19	NA	107
Chr11	18265636	18266401	Chr11	18265636	19+19-	Chr11	18266401	19+19-	DEL	139	99	19	NA|19	NA	139
Chr11	38871210	38872631	Chr11	38871210	19+19-	Chr11	38872631	19+19-	DEL	60	99	16	NA|16	NA	60
Chr11	55308996	55309752	Chr11	55308996	19+19-	Chr11	55309752	19+19-	DEL	65	99	19	NA|19	NA	65
Chr11	74812509	74813582	Chr11	74812509	19+19-	Chr11	74813582	19+19-	DEL	70	99	18	NA|18	NA	70
Chr11	90879292	90880074	Chr11	90879292	19+19-	Chr11	90880074	19+19-	DEL	161	99	18	NA|18	NA	161
Chr11	85062363	85063190	Chr11	85062363	18+1-	Chr11	85063190	1+18-	DEL	729	99	17	NA|17	0.88	729
Chr11	80940224	80940955	Chr11	80940224	17+18-	Chr11	80940955	17+18-	DEL	145	99	17	NA|17	NA	145
Chr11	81830823	81831499	Chr11	81830823	18+18-	Chr11	81831499	18+18-	DEL	65	99	18	NA|18	NA	65
Chr11	97551293	97552374	Chr11	97551293	19+18-	Chr11	97552374	19+18-	DEL	89	99	18	NA|18	NA	89
Chr11	86363845	86364801	Chr11	86363845	16+17-	Chr11	86364801	16+17-	DEL	82	99	15	NA|15	NA	82
Chr11	106849477	106850399	Chr11	106849477	16+17-	Chr11	106850399	16+17-	DEL	62	99	15	NA|15	NA	62
Chr11	57993237	57994118	Chr11	57993237	17+17-	Chr11	57994118	17+17-	DEL	61	99	16	NA|16	NA	61
Chr11	76919209	76919901	Chr11	76919209	17+17-	Chr11	76919901	17+17-	DEL	134	99	16	NA|16	NA	134
Chr11	78329714	78330720	Chr11	78329714	17+17-	Chr11	78330720	17+17-	DEL	62	99	16	NA|16	NA	62
Chr11	34435611	34436364	Chr11	34435611	16+16-	Chr11	34436364	16+16-	DEL	80	99	15	NA|15	NA	80
Chr11	86728193	86728966	Chr11	86728193	16+16-	Chr11	86728966	16+16-	DEL	124	99	16	NA|16	NA	124
Chr11	87935318	87936074	Chr11	87935318	16+16-	Chr11	87936074	16+16-	DEL	78	99	16	NA|16	NA	78
Chr11	67057537	67058867	Chr11	67057537	17+16-	Chr11	67058867	17+16-	DEL	59	99	15	NA|15	NA	59
Chr11	76502422	76503184	Chr11	76502422	14+15-	Chr11	76503184	14+15-	DEL	63	99	14	NA|14	NA	63
Chr11	10723832	10724650	Chr11	10723832	15+15-	Chr11	10724650	15+15-	DEL	61	99	15	NA|15	NA	61
Chr11	32749606	32750670	Chr11	32749606	15+15-	Chr11	32750670	15+15-	DEL	80	99	12	NA|12	NA	80
Chr11	42164686	42165566	Chr11	42164686	15+15-	Chr11	42165566	15+15-	DEL	122	99	12	NA|12	NA	122
Chr11	94198482	94199257	Chr11	94198482	15+15-	Chr11	94199257	15+15-	DEL	62	99	14	NA|14	NA	62
Chr11	47402592	47403446	Chr11	47402592	16+15-	Chr11	47403446	16+15-	DEL	127	99	15	NA|15	NA	127
Chr11	8901562	8921987	Chr11	8901562	12+1-	Chr11	8921987	2+14-	DEL	20735	99	12	NA|12	2.47	20735
Chr11	13723663	13724902	Chr11	13723663	12+14-	Chr11	13724902	12+14-	DEL	65	99	10	NA|10	NA	65
Chr11	88990632	88991793	Chr11	88990632	13+14-	Chr11	88991793	13+14-	DEL	128	99	12	NA|12	NA	128
Chr11	69171452	69172195	Chr11	69171452	14+14-	Chr11	69172195	14+14-	DEL	64	99	14	NA|14	NA	64
Chr11	104770142	104770872	Chr11	104770142	14+14-	Chr11	104770872	14+14-	DEL	65	99	14	NA|14	NA	65
Chr11	78480816	78482877	Chr11	78480816	13+2-	Chr11	78482877	1+13-	DEL	1978	99	12	NA|12	1.01	1978
Chr11	32869284	32870632	Chr11	32869284	11+13-	Chr11	32870632	11+13-	DEL	76	99	10	NA|10	NA	76
Chr11	38603535	38604338	Chr11	38603535	12+13-	Chr11	38604338	12+13-	DEL	180	99	12	NA|12	NA	180
Chr11	1189727	1190416	Chr11	1189727	13+13-	Chr11	1190416	13+13-	DEL	60	99	12	NA|12	NA	60
Chr11	36236225	36236952	Chr11	36236225	13+13-	Chr11	36236952	13+13-	DEL	91	99	13	NA|13	NA	91
Chr11	56393533	56394261	Chr11	56393533	13+13-	Chr11	56394261	13+13-	DEL	113	99	11	NA|11	NA	113
Chr11	88421383	88422166	Chr11	88421383	13+13-	Chr11	88422166	13+13-	DEL	59	99	12	NA|12	NA	59
Chr11	48425422	48426610	Chr11	48425422	11+12-	Chr11	48426610	11+12-	DEL	64	80	8	NA|8	NA	64
Chr11	22420817	22421507	Chr11	22420817	12+12-	Chr11	22421507	12+12-	DEL	66	99	12	NA|12	NA	66
Chr11	106037783	106038652	Chr11	106037783	12+12-	Chr11	106038652	12+12-	DEL	94	99	11	NA|11	NA	94
Chr11	107178019	107178627	Chr11	107178019	12+12-	Chr11	107178627	12+12-	DEL	69	99	12	NA|12	NA	69
Chr11	13138842	13139650	Chr11	13138842	13+12-	Chr11	13139650	13+12-	DEL	71	99	11	NA|11	NA	71
Chr11	74852132	74853643	Chr11	74852132	13+12-	Chr11	74853643	13+12-	DEL	177	98	10	NA|10	NA	177
Chr11	1895654	1913867	Chr11	1895654	8+7-	Chr11	1913867	9+11-	DEL	19023	48	6	NA|6	2.27	19023
Chr11	34129556	34130391	Chr11	34129556	11+11-	Chr11	34130391	11+11-	DEL	112	99	9	NA|9	NA	112
Chr11	60367067	60367836	Chr11	60367067	11+11-	Chr11	60367836	11+11-	DEL	60	99	10	NA|10	NA	60
Chr11	90365629	90366614	Chr11	90365629	11+11-	Chr11	90366614	11+11-	DEL	222	99	11	NA|11	NA	222
Chr11	90715417	90716609	Chr11	90715417	11+11-	Chr11	90716609	11+11-	DEL	62	94	9	NA|9	NA	62
Chr11	12073787	12074750	Chr11	12073787	7+10-	Chr11	12074750	7+10-	DEL	159	73	7	NA|7	NA	159
Chr11	41622264	41622890	Chr11	41622264	8+10-	Chr11	41622890	8+10-	DEL	100	99	8	NA|8	NA	100
Chr11	11289801	11290969	Chr11	11289801	10+10-	Chr11	11290969	10+10-	DEL	63	95	9	NA|9	NA	63
Chr11	62040761	62041550	Chr11	62040761	10+10-	Chr11	62041550	10+10-	DEL	171	99	10	NA|10	NA	171
Chr11	105021560	105022394	Chr11	105021560	11+10-	Chr11	105022394	11+10-	DEL	58	99	9	NA|9	NA	58
Chr11	62508578	62509650	Chr11	62508578	8+9-	Chr11	62509650	8+9-	DEL	59	70	7	NA|7	NA	59
Chr11	23437886	23438459	Chr11	23437886	9+9-	Chr11	23438459	9+9-	DEL	68	99	9	NA|9	NA	68
Chr11	36890858	36891657	Chr11	36890858	9+9-	Chr11	36891657	9+9-	DEL	117	99	9	NA|9	NA	117
Chr11	39191509	39192308	Chr11	39191509	9+9-	Chr11	39192308	9+9-	DEL	144	99	9	NA|9	NA	144
Chr11	44349013	44350015	Chr11	44349013	9+9-	Chr11	44350015	9+9-	DEL	60	72	7	NA|7	NA	60
Chr11	47627094	47627668	Chr11	47627094	9+9-	Chr11	47627668	9+9-	DEL	72	99	9	NA|9	NA	72
Chr11	10549950	10550381	Chr11	10549950	4+1-	Chr11	10550381	4+8-	DEL	68	88	7	NA|7	1.89	68
Chr11	49071976	49073233	Chr11	49071976	8+8-	Chr11	49073233	8+8-	DEL	146	31	4	NA|4	NA	146
Chr11	70260173	70260723	Chr11	70260173	8+8-	Chr11	70260723	8+8-	DEL	61	99	8	NA|8	NA	61
Chr11	97309535	97310335	Chr11	97309535	8+8-	Chr11	97310335	8+8-	DEL	146	93	8	NA|8	NA	146
Chr11	103239078	103239754	Chr11	103239078	8+8-	Chr11	103239754	8+8-	DEL	60	99	8	NA|8	NA	60
Chr11	39158480	39159242	Chr11	39158480	9+8-	Chr11	39159242	9+8-	DEL	153	95	8	NA|8	NA	153
Chr11	104844937	104846219	Chr11	104844937	7+3-	Chr11	104846219	1+7-	DEL	1283	55	6	NA|6	0.02	1283
Chr11	46907125	46907726	Chr11	46907125	7+7-	Chr11	46907726	7+7-	DEL	71	71	6	NA|6	NA	71
Chr11	62219281	62220191	Chr11	62219281	7+7-	Chr11	62220191	7+7-	DEL	184	61	6	NA|6	NA	184
Chr11	69095742	69096433	Chr11	69095742	7+7-	Chr11	69096433	7+7-	DEL	58	83	7	NA|7	NA	58
Chr11	89646719	89647419	Chr11	89646719	7+7-	Chr11	89647419	7+7-	DEL	63	67	6	NA|6	NA	63
Chr11	7223967	7224646	Chr11	7223967	8+7-	Chr11	7224646	8+7-	DEL	58	68	6	NA|6	NA	58
Chr11	33099014	33099723	Chr11	33099014	8+7-	Chr11	33099723	8+7-	DEL	87	82	7	NA|7	NA	87
Chr11	61074701	61075816	Chr11	61074701	8+7-	Chr11	61075816	8+7-	DEL	63	56	6	NA|6	NA	63
Chr11	93738744	93739487	Chr11	93738744	8+7-	Chr11	93739487	8+7-	DEL	70	80	7	NA|7	NA	70
Chr11	66910288	66910906	Chr11	66910288	6+6-	Chr11	66910906	6+6-	DEL	57	42	4	NA|4	NA	57
Chr11	26787082	26788300	Chr11	26787082	7+6-	Chr11	26788300	7+6-	DEL	57	42	5	NA|5	NA	57
Chr11	35910826	35911937	Chr11	35910826	7+6-	Chr11	35911937	7+6-	DEL	66	44	5	NA|5	NA	66
Chr11	107072005	107072763	Chr11	107072005	8+6-	Chr11	107072763	8+6-	DEL	66	65	6	NA|6	NA	66
Chr11	34614688	34615693	Chr11	34614688	4+5-	Chr11	34615693	4+5-	DEL	57	34	4	NA|4	NA	57
Chr11	15637729	15638476	Chr11	15637729	5+5-	Chr11	15638476	5+5-	DEL	63	52	5	NA|5	NA	63
Chr11	21795990	21796790	Chr11	21795990	5+5-	Chr11	21796790	5+5-	DEL	62	51	5	NA|5	NA	62
Chr11	27204824	27205607	Chr11	27204824	5+5-	Chr11	27205607	5+5-	DEL	58	38	4	NA|4	NA	58
Chr11	35079993	35080588	Chr11	35079993	5+5-	Chr11	35080588	5+5-	DEL	58	56	5	NA|5	NA	58
Chr11	48430979	48431759	Chr11	48430979	5+5-	Chr11	48431759	5+5-	DEL	123	38	4	NA|4	NA	123
Chr11	76127553	76128298	Chr11	76127553	5+5-	Chr11	76128298	5+5-	DEL	63	52	5	NA|5	NA	63
Chr11	57333312	57334095	Chr11	57333312	6+5-	Chr11	57334095	6+5-	DEL	61	51	5	NA|5	NA	61
Chr11	99970735	99971501	Chr11	99970735	6+2-	Chr11	99971501	17+5-	DEL	979	31	4	NA|4	1.38	979
Chr11	106491401	106492281	Chr11	106491401	5+4-	Chr11	106492281	5+4-	DEL	59	36	4	NA|4	NA	59
Chr12	89476030	89476901	Chr12	89476030	89+89-	Chr12	89476901	89+89-	DEL	127	99	89	NA|89	NA	127
Chr12	79694679	79695532	Chr12	79694679	72+72-	Chr12	79695532	72+72-	DEL	116	99	72	NA|72	NA	116
Chr12	10862214	10863008	Chr12	10862214	62+64-	Chr12	10863008	62+64-	DEL	99	99	62	NA|62	NA	99
Chr12	67423761	67425023	Chr12	67423761	64+64-	Chr12	67425023	64+64-	DEL	132	99	62	NA|62	NA	132
Chr12	33266173	33267234	Chr12	33266173	62+62-	Chr12	33267234	62+62-	DEL	313	99	62	NA|62	NA	313
Chr12	33141812	33142646	Chr12	33141812	51+51-	Chr12	33142646	51+51-	DEL	66	99	51	NA|51	NA	66
Chr12	15173139	15173935	Chr12	15173139	46+46-	Chr12	15173935	46+46-	DEL	81	99	46	NA|46	NA	81
Chr12	78378138	78378956	Chr12	78378138	45+45-	Chr12	78378956	45+45-	DEL	62	99	45	NA|45	NA	62
Chr12	69731259	69732019	Chr12	69731259	45+44-	Chr12	69732019	45+44-	DEL	63	99	44	NA|44	NA	63
Chr12	1379727	1394704	Chr12	1379727	42+1-	Chr12	1394704	1+43-	DEL	15365	99	42	NA|42	1.48	15365
Chr12	51064712	51065552	Chr12	51064712	43+43-	Chr12	51065552	43+43-	DEL	171	99	43	NA|43	NA	171
Chr12	11777712	11778993	Chr12	11777712	44+43-	Chr12	11778993	44+43-	DEL	61	99	42	NA|42	NA	61
Chr12	34559484	34560824	Chr12	34559484	40+42-	Chr12	34560824	40+42-	DEL	90	99	37	NA|37	NA	90
Chr12	1371613	1372475	Chr12	1371613	40+40-	Chr12	1372475	40+40-	DEL	172	99	40	NA|40	NA	172
Chr12	77666499	77667261	Chr12	77666499	40+40-	Chr12	77667261	40+40-	DEL	70	99	40	NA|40	NA	70
Chr12	74743667	74744833	Chr12	74743667	38+39-	Chr12	74744833	38+39-	DEL	141	99	37	NA|37	NA	141
Chr12	33029095	33029901	Chr12	33029095	40+39-	Chr12	33029901	40+39-	DEL	63	99	39	NA|39	NA	63
Chr12	53008070	53009634	Chr12	53008070	41+39-	Chr12	53009634	41+39-	DEL	144	99	38	NA|38	NA	144
Chr12	88701663	88719044	Chr12	88701663	34+26-	Chr12	88719044	31+38-	DEL	17279	99	36	NA|36	2.99	17279
Chr12	22534323	22535720	Chr12	22534323	36+38-	Chr12	22535720	36+38-	DEL	106	99	34	NA|34	NA	106
Chr12	45566828	45567624	Chr12	45566828	37+37-	Chr12	45567624	37+37-	DEL	76	99	37	NA|37	NA	76
Chr12	85188292	85189104	Chr12	85188292	37+37-	Chr12	85189104	37+37-	DEL	62	99	36	NA|36	NA	62
Chr12	13483836	13484612	Chr12	13483836	35+35-	Chr12	13484612	35+35-	DEL	63	99	34	NA|34	NA	63
Chr12	82822395	82823464	Chr12	82822395	33+34-	Chr12	82823464	33+34-	DEL	288	99	33	NA|33	NA	288
Chr12	43811771	43812581	Chr12	43811771	32+32-	Chr12	43812581	32+32-	DEL	63	99	32	NA|32	NA	63
Chr12	53513991	53515191	Chr12	53513991	35+32-	Chr12	53515191	35+32-	DEL	80	99	31	NA|31	NA	80
Chr12	931836	932638	Chr12	931836	31+1-	Chr12	932638	1+31-	DEL	769	99	30	NA|30	0.02	769
Chr12	3491357	3492150	Chr12	3491357	32+31-	Chr12	3492150	32+31-	DEL	94	99	31	NA|31	NA	94
Chr12	12799294	12800639	Chr12	12799294	29+30-	Chr12	12800639	29+30-	DEL	69	99	28	NA|28	NA	69
Chr12	38513605	38514822	Chr12	38513605	30+29-	Chr12	38514822	30+29-	DEL	89	99	28	NA|28	NA	89
Chr12	28507792	28508756	Chr12	28507792	25+28-	Chr12	28508756	25+28-	DEL	59	99	22	NA|22	NA	59
Chr12	10984260	10984970	Chr12	10984260	28+28-	Chr12	10984970	28+28-	DEL	115	99	28	NA|28	NA	115
Chr12	49882080	49883161	Chr12	49882080	26+27-	Chr12	49883161	26+27-	DEL	294	99	25	NA|25	NA	294
Chr12	60196602	60197378	Chr12	60196602	27+27-	Chr12	60197378	27+27-	DEL	150	99	27	NA|27	NA	150
Chr12	12812638	12813786	Chr12	12812638	30+27-	Chr12	12813786	30+27-	DEL	291	99	27	NA|27	NA	291
Chr12	66881980	66883260	Chr12	66881980	24+26-	Chr12	66883260	24+26-	DEL	240	99	23	NA|23	NA	240
Chr12	86423538	86424323	Chr12	86423538	26+26-	Chr12	86424323	26+26-	DEL	77	99	25	NA|25	NA	77
Chr12	88801607	88802500	Chr12	88801607	24+24-	Chr12	88802500	24+24-	DEL	178	99	23	NA|23	NA	178
Chr12	34714034	34714888	Chr12	34714034	25+24-	Chr12	34714888	25+24-	DEL	109	99	23	NA|23	NA	109
Chr12	1843671	1844403	Chr12	1843671	22+23-	Chr12	1844403	22+23-	DEL	81	99	22	NA|22	NA	81
Chr12	7269258	7270066	Chr12	7269258	23+23-	Chr12	7270066	23+23-	DEL	69	99	23	NA|23	NA	69
Chr12	23759769	23760556	Chr12	23759769	23+23-	Chr12	23760556	23+23-	DEL	62	99	23	NA|23	NA	62
Chr12	24628262	24629904	Chr12	24628262	23+23-	Chr12	24629904	23+23-	DEL	252	99	21	NA|21	NA	252
Chr12	90121633	90122463	Chr12	90121633	23+23-	Chr12	90122463	23+23-	DEL	119	99	23	NA|23	NA	119
Chr12	83776797	83777651	Chr12	83776797	21+22-	Chr12	83777651	21+22-	DEL	153	99	21	NA|21	NA	153
Chr12	83780517	83781341	Chr12	83780517	21+22-	Chr12	83781341	21+22-	DEL	152	99	19	NA|19	NA	152
Chr12	84362310	84363124	Chr12	84362310	22+22-	Chr12	84363124	22+22-	DEL	98	99	22	NA|22	NA	98
Chr12	87291909	87292514	Chr12	87291909	22+22-	Chr12	87292514	22+22-	DEL	72	99	22	NA|22	NA	72
Chr12	62149892	62151181	Chr12	62149892	23+22-	Chr12	62151181	23+22-	DEL	150	99	20	NA|20	NA	150
Chr12	71903286	71904207	Chr12	71903286	24+22-	Chr12	71904207	24+22-	DEL	148	99	20	NA|20	NA	148
Chr12	13423611	13424444	Chr12	13423611	20+21-	Chr12	13424444	20+21-	DEL	70	99	20	NA|20	NA	70
Chr12	38139690	38140556	Chr12	38139690	20+21-	Chr12	38140556	20+21-	DEL	124	99	20	NA|20	NA	124
Chr12	68212308	68213160	Chr12	68212308	21+21-	Chr12	68213160	21+21-	DEL	75	99	20	NA|20	NA	75
Chr12	12259651	12260694	Chr12	12259651	22+21-	Chr12	12260694	22+21-	DEL	132	99	21	NA|21	NA	132
Chr12	7680949	7681889	Chr12	7680949	20+20-	Chr12	7681889	20+20-	DEL	193	99	19	NA|19	NA	193
Chr12	12758999	12759792	Chr12	12758999	20+20-	Chr12	12759792	20+20-	DEL	69	99	18	NA|18	NA	69
Chr12	13455128	13456263	Chr12	13455128	20+20-	Chr12	13456263	20+20-	DEL	168	99	19	NA|19	NA	168
Chr12	74184231	74185870	Chr12	74184231	25+1-	Chr12	74185870	1+19-	DEL	1548	99	19	NA|19	0.08	1548
Chr12	47662522	47684442	Chr12	47662522	17+26-	Chr12	47684442	11+19-	DEL	22686	99	17	NA|17	2.16	22686
Chr12	66214313	66215181	Chr12	66214313	18+19-	Chr12	66215181	18+19-	DEL	83	99	18	NA|18	NA	83
Chr12	3185778	3186597	Chr12	3185778	19+19-	Chr12	3186597	19+19-	DEL	114	99	18	NA|18	NA	114
Chr12	60961059	60962380	Chr12	60961059	19+19-	Chr12	60962380	19+19-	DEL	107	99	17	NA|17	NA	107
Chr12	60570664	60571257	Chr12	60570664	20+19-	Chr12	60571257	20+19-	DEL	81	99	19	NA|19	NA	81
Chr12	80984607	80985448	Chr12	80984607	18+18-	Chr12	80985448	18+18-	DEL	91	99	18	NA|18	NA	91
Chr12	90297353	90298165	Chr12	90297353	18+18-	Chr12	90298165	18+18-	DEL	60	99	18	NA|18	NA	60
Chr12	84103056	84103783	Chr12	84103056	16+17-	Chr12	84103783	16+17-	DEL	144	99	16	NA|16	NA	144
Chr12	90149016	90149987	Chr12	90149016	16+17-	Chr12	90149987	16+17-	DEL	88	99	16	NA|16	NA	88
Chr12	4307042	4308037	Chr12	4307042	17+17-	Chr12	4308037	17+17-	DEL	64	99	17	NA|17	NA	64
Chr12	12225412	12226298	Chr12	12225412	17+17-	Chr12	12226298	17+17-	DEL	61	99	16	NA|16	NA	61
Chr12	23776723	23777486	Chr12	23776723	17+17-	Chr12	23777486	17+17-	DEL	91	99	17	NA|17	NA	91
Chr12	83236231	83237055	Chr12	83236231	17+17-	Chr12	83237055	17+17-	DEL	75	99	17	NA|17	NA	75
Chr12	73371050	73372147	Chr12	73371050	18+17-	Chr12	73372147	18+17-	DEL	78	99	16	NA|16	NA	78
Chr12	51935156	51937078	Chr12	51935156	17+13-	Chr12	51937078	2+16-	DEL	2278	99	13	NA|13	1.7	2278
Chr12	74730994	74732242	Chr12	74730994	15+16-	Chr12	74732242	15+16-	DEL	303	99	12	NA|12	NA	303
Chr12	13444658	13445534	Chr12	13444658	16+16-	Chr12	13445534	16+16-	DEL	143	99	14	NA|14	NA	143
Chr12	38455179	38456033	Chr12	38455179	16+16-	Chr12	38456033	16+16-	DEL	139	99	15	NA|15	NA	139
Chr12	57560457	57561266	Chr12	57560457	16+16-	Chr12	57561266	16+16-	DEL	149	99	16	NA|16	NA	149
Chr12	62249275	62250590	Chr12	62249275	16+16-	Chr12	62250590	16+16-	DEL	96	99	15	NA|15	NA	96
Chr12	1300920	1301698	Chr12	1300920	17+16-	Chr12	1301698	17+16-	DEL	143	99	15	NA|15	NA	143
Chr12	17974389	17976770	Chr12	17974389	35+21-	Chr12	17976770	4+15-	DEL	2364	99	15	NA|15	2.66	2364
Chr12	47864772	47866072	Chr12	47864772	13+15-	Chr12	47866072	13+15-	DEL	91	99	13	NA|13	NA	91
Chr12	50147543	50148325	Chr12	50147543	13+15-	Chr12	50148325	13+15-	DEL	75	99	13	NA|13	NA	75
Chr12	1482028	1483193	Chr12	1482028	15+15-	Chr12	1483193	15+15-	DEL	149	99	14	NA|14	NA	149
Chr12	8088673	8089514	Chr12	8088673	15+15-	Chr12	8089514	15+15-	DEL	127	99	15	NA|15	NA	127
Chr12	31833288	31834060	Chr12	31833288	15+15-	Chr12	31834060	15+15-	DEL	141	99	15	NA|15	NA	141
Chr12	42119739	42120544	Chr12	42119739	15+15-	Chr12	42120544	15+15-	DEL	74	99	14	NA|14	NA	74
Chr12	69774179	69774996	Chr12	69774179	15+15-	Chr12	69774996	15+15-	DEL	105	99	15	NA|15	NA	105
Chr12	16765782	16766830	Chr12	16765782	16+15-	Chr12	16766830	16+15-	DEL	142	99	14	NA|14	NA	142
Chr12	82726150	82727259	Chr12	82726150	16+15-	Chr12	82727259	16+15-	DEL	59	99	13	NA|13	NA	59
Chr12	74633855	74634540	Chr12	74633855	13+14-	Chr12	74634540	13+14-	DEL	64	99	13	NA|13	NA	64
Chr12	6617284	6618117	Chr12	6617284	14+14-	Chr12	6618117	14+14-	DEL	142	99	14	NA|14	NA	142
Chr12	64471430	64472514	Chr12	64471430	14+14-	Chr12	64472514	14+14-	DEL	58	99	12	NA|12	NA	58
Chr12	17974389	17980628	Chr12	17974389	10+21-	Chr12	17980628	3+13-	DEL	5947	99	10	NA|10	2.51	5947
Chr12	44673903	44675372	Chr12	44673903	12+13-	Chr12	44675372	12+13-	DEL	223	99	11	NA|11	NA	223
Chr12	89124041	89124823	Chr12	89124041	12+13-	Chr12	89124823	12+13-	DEL	64	99	12	NA|12	NA	64
Chr12	22259700	22260519	Chr12	22259700	13+13-	Chr12	22260519	13+13-	DEL	128	99	13	NA|13	NA	128
Chr12	82433695	82434456	Chr12	82433695	13+13-	Chr12	82434456	13+13-	DEL	66	99	13	NA|13	NA	66
Chr12	86601137	86601930	Chr12	86601137	13+13-	Chr12	86601930	13+13-	DEL	60	99	12	NA|12	NA	60
Chr12	90048696	90049520	Chr12	90048696	13+13-	Chr12	90049520	13+13-	DEL	90	99	11	NA|11	NA	90
Chr12	89457254	89458186	Chr12	89457254	14+13-	Chr12	89458186	14+13-	DEL	86	99	12	NA|12	NA	86
Chr12	90846949	90848065	Chr12	90846949	14+13-	Chr12	90848065	14+13-	DEL	59	99	12	NA|12	NA	59
Chr12	43055044	43057016	Chr12	43055044	10+1-	Chr12	43057016	2+12-	DEL	1931	99	10	NA|10	0.06	1931
Chr12	58853325	58854752	Chr12	58853325	11+12-	Chr12	58854752	11+12-	DEL	87	99	10	NA|10	NA	87
Chr12	5357926	5358947	Chr12	5357926	12+12-	Chr12	5358947	12+12-	DEL	268	99	12	NA|12	NA	268
Chr12	17628528	17629389	Chr12	17628528	12+12-	Chr12	17629389	12+12-	DEL	166	99	12	NA|12	NA	166
Chr12	43688906	43689709	Chr12	43688906	12+12-	Chr12	43689709	12+12-	DEL	58	99	12	NA|12	NA	58
Chr12	90339268	90339891	Chr12	90339268	12+12-	Chr12	90339891	12+12-	DEL	74	99	12	NA|12	NA	74
Chr12	68025765	68026805	Chr12	68025765	13+12-	Chr12	68026805	13+12-	DEL	63	99	12	NA|12	NA	63
Chr12	83941089	83941932	Chr12	83941089	10+11-	Chr12	83941932	10+11-	DEL	149	99	10	NA|10	NA	149
Chr12	5806219	5807061	Chr12	5806219	11+11-	Chr12	5807061	11+11-	DEL	149	99	11	NA|11	NA	149
Chr12	50880921	50882100	Chr12	50880921	11+11-	Chr12	50882100	11+11-	DEL	146	99	10	NA|10	NA	146
Chr12	33539896	33540862	Chr12	33539896	13+11-	Chr12	33540862	13+11-	DEL	70	99	10	NA|10	NA	70
Chr12	52419476	52420710	Chr12	52419476	12+19-	Chr12	52420710	14+11-	DEL	1508	99	11	NA|11	2.4	1508
Chr12	72154629	72155735	Chr12	72154629	46+11-	Chr12	72155735	46+11-	DEL	57	99	11	NA|11	NA	57
Chr12	71290018	71290786	Chr12	71290018	4+1-	Chr12	71290786	1+10-	DEL	652	41	4	NA|4	0.05	652
Chr12	27429581	27431441	Chr12	27429581	11+1-	Chr12	27431441	1+10-	DEL	2050	99	9	NA|9	0.69	2050
Chr12	72089873	72090266	Chr12	72089873	13+1-	Chr12	72090266	1+10-	DEL	124	99	9	NA|9	0.15	124
Chr12	70182259	70182870	Chr12	70182259	9+10-	Chr12	70182870	9+10-	DEL	73	99	9	NA|9	NA	73
Chr12	41641963	41642757	Chr12	41641963	10+10-	Chr12	41642757	10+10-	DEL	76	99	10	NA|10	NA	76
Chr12	45209909	45210690	Chr12	45209909	10+10-	Chr12	45210690	10+10-	DEL	140	99	10	NA|10	NA	140
Chr12	61127217	61128032	Chr12	61127217	10+10-	Chr12	61128032	10+10-	DEL	105	99	9	NA|9	NA	105
Chr12	83284992	83285665	Chr12	83284992	10+10-	Chr12	83285665	10+10-	DEL	64	99	10	NA|10	NA	64
Chr12	58053415	58054154	Chr12	58053415	11+10-	Chr12	58054154	11+10-	DEL	72	99	10	NA|10	NA	72
Chr12	72889416	72890099	Chr12	72889416	24+10-	Chr12	72890099	24+10-	DEL	197	55	5	NA|5	NA	197
Chr12	60823712	60824173	Chr12	60823712	9+1-	Chr12	60824173	2+9-	DEL	591	94	8	NA|8	0.08	591
Chr12	74741632	74742652	Chr12	74741632	8+9-	Chr12	74742652	8+9-	DEL	58	73	7	NA|7	NA	58
Chr12	24038559	24039283	Chr12	24038559	9+9-	Chr12	24039283	9+9-	DEL	82	99	8	NA|8	NA	82
Chr12	60928249	60928854	Chr12	60928249	9+9-	Chr12	60928854	9+9-	DEL	78	99	9	NA|9	NA	78
Chr12	62952504	62953248	Chr12	62952504	9+9-	Chr12	62953248	9+9-	DEL	56	98	8	NA|8	NA	56
Chr12	84205411	84206007	Chr12	84205411	9+9-	Chr12	84206007	9+9-	DEL	90	99	9	NA|9	NA	90
Chr12	89579174	89579866	Chr12	89579174	9+9-	Chr12	89579866	9+9-	DEL	66	99	9	NA|9	NA	66
Chr12	81536623	81537384	Chr12	81536623	10+9-	Chr12	81537384	10+9-	DEL	65	97	8	NA|8	NA	65
Chr12	39860582	39861619	Chr12	39860582	6+8-	Chr12	39861619	6+8-	DEL	53	60	6	NA|6	NA	53
Chr12	63675462	63676179	Chr12	63675462	7+8-	Chr12	63676179	7+8-	DEL	145	83	7	NA|7	NA	145
Chr12	2563658	2564415	Chr12	2563658	8+8-	Chr12	2564415	8+8-	DEL	96	97	8	NA|8	NA	96
Chr12	7513505	7514319	Chr12	7513505	8+8-	Chr12	7514319	8+8-	DEL	114	95	8	NA|8	NA	114
Chr12	13662812	13663643	Chr12	13662812	8+8-	Chr12	13663643	8+8-	DEL	58	65	6	NA|6	NA	58
Chr12	41450328	41450965	Chr12	41450328	8+8-	Chr12	41450965	8+8-	DEL	67	87	7	NA|7	NA	67
Chr12	63234223	63234980	Chr12	63234223	8+8-	Chr12	63234980	8+8-	DEL	174	97	8	NA|8	NA	174
Chr12	65444430	65445027	Chr12	65444430	8+8-	Chr12	65445027	8+8-	DEL	58	99	8	NA|8	NA	58
Chr12	78575064	78575829	Chr12	78575064	8+8-	Chr12	78575829	8+8-	DEL	58	97	8	NA|8	NA	58
Chr12	82486330	82487069	Chr12	82486330	8+8-	Chr12	82487069	8+8-	DEL	58	98	8	NA|8	NA	58
Chr12	73957783	73958477	Chr12	73957783	9+8-	Chr12	73958477	9+8-	DEL	58	99	8	NA|8	NA	58
Chr12	73452113	73456307	Chr12	73452113	9+1-	Chr12	73456307	1+7-	DEL	3619	99	8	NA|8	0	3619
Chr12	41503911	41504707	Chr12	41503911	5+7-	Chr12	41504707	5+7-	DEL	96	52	5	NA|5	NA	96
Chr12	9663723	9664534	Chr12	9663723	6+7-	Chr12	9664534	6+7-	DEL	58	39	4	NA|4	NA	58
Chr12	64629636	64630589	Chr12	64629636	6+7-	Chr12	64630589	6+7-	DEL	101	49	5	NA|5	NA	101
Chr12	82929345	82930156	Chr12	82929345	6+7-	Chr12	82930156	6+7-	DEL	58	39	4	NA|4	NA	58
Chr12	1277374	1278169	Chr12	1277374	7+7-	Chr12	1278169	7+7-	DEL	57	80	7	NA|7	NA	57
Chr12	6469329	6470389	Chr12	6469329	7+7-	Chr12	6470389	7+7-	DEL	179	72	7	NA|7	NA	179
Chr12	20902525	20903292	Chr12	20902525	7+7-	Chr12	20903292	7+7-	DEL	61	82	7	NA|7	NA	61
Chr12	47545820	47546739	Chr12	47545820	7+7-	Chr12	47546739	7+7-	DEL	205	76	7	NA|7	NA	205
Chr12	56837140	56837915	Chr12	56837140	7+7-	Chr12	56837915	7+7-	DEL	60	81	7	NA|7	NA	60
Chr12	58629665	58630671	Chr12	58629665	7+7-	Chr12	58630671	7+7-	DEL	63	60	6	NA|6	NA	63
Chr12	77400875	77401789	Chr12	77400875	7+7-	Chr12	77401789	7+7-	DEL	71	63	6	NA|6	NA	71
Chr12	90329748	90330452	Chr12	90329748	7+7-	Chr12	90330452	7+7-	DEL	57	84	7	NA|7	NA	57
Chr12	86739266	86739925	Chr12	86739266	8+7-	Chr12	86739925	8+7-	DEL	58	86	7	NA|7	NA	58
Chr12	21371748	21372256	Chr12	21371748	7+1-	Chr12	21372256	1+6-	DEL	396	76	7	NA|7	0.05	396
Chr12	17974389	17977958	Chr12	17974389	20+21-	Chr12	17977958	3+6-	DEL	3419	71	6	NA|6	2.75	3419
Chr12	36585344	36586526	Chr12	36585344	5+6-	Chr12	36586526	5+6-	DEL	68	33	4	NA|4	NA	68
Chr12	4117727	4118728	Chr12	4117727	6+6-	Chr12	4118728	6+6-	DEL	60	48	5	NA|5	NA	60
Chr12	42977550	42978230	Chr12	42977550	6+6-	Chr12	42978230	6+6-	DEL	56	55	5	NA|5	NA	56
Chr12	55072794	55073546	Chr12	55072794	6+6-	Chr12	55073546	6+6-	DEL	62	67	6	NA|6	NA	62
Chr12	58543152	58543875	Chr12	58543152	6+6-	Chr12	58543875	6+6-	DEL	61	68	6	NA|6	NA	61
Chr12	77156189	77156808	Chr12	77156189	6+6-	Chr12	77156808	6+6-	DEL	56	57	5	NA|5	NA	56
Chr12	90387417	90388047	Chr12	90387417	6+6-	Chr12	90388047	6+6-	DEL	66	72	6	NA|6	NA	66
Chr12	90978545	90979439	Chr12	90978545	6+6-	Chr12	90979439	6+6-	DEL	57	37	4	NA|4	NA	57
Chr12	73398361	73399270	Chr12	73398361	8+6-	Chr12	73399270	8+6-	DEL	193	63	6	NA|6	NA	193
Chr12	63761044	63762164	Chr12	63761044	4+5-	Chr12	63762164	4+5-	DEL	59	34	4	NA|4	NA	59
Chr12	17974389	17978658	Chr12	17974389	14+21-	Chr12	17978658	5+5-	DEL	4563	33	4	NA|4	2.73	4563
Chr12	5964513	5965631	Chr12	5964513	5+5-	Chr12	5965631	5+5-	DEL	55	34	4	NA|4	NA	55
Chr12	35831883	35832450	Chr12	35831883	5+5-	Chr12	35832450	5+5-	DEL	62	59	5	NA|5	NA	62
Chr12	36004025	36004686	Chr12	36004025	5+5-	Chr12	36004686	5+5-	DEL	64	56	5	NA|5	NA	64
Chr12	41634591	41635352	Chr12	41634591	5+5-	Chr12	41635352	5+5-	DEL	63	53	5	NA|5	NA	63
Chr12	44901541	44902328	Chr12	44901541	5+5-	Chr12	44902328	5+5-	DEL	61	52	5	NA|5	NA	61
Chr12	82700196	82700726	Chr12	82700196	5+5-	Chr12	82700726	5+5-	DEL	66	60	5	NA|5	NA	66
Chr12	14968240	14969292	Chr12	14968240	6+5-	Chr12	14969292	6+5-	DEL	82	47	5	NA|5	NA	82
Chr12	67495502	67496458	Chr12	67495502	6+5-	Chr12	67496458	6+5-	DEL	55	48	5	NA|5	NA	55
Chr12	3457990	3458582	Chr12	3457990	4+4-	Chr12	3458582	4+4-	DEL	57	44	4	NA|4	NA	57
Chr12	8666846	8667447	Chr12	8666846	4+4-	Chr12	8667447	4+4-	DEL	55	43	4	NA|4	NA	55
Chr12	56373634	56374233	Chr12	56373634	4+4-	Chr12	56374233	4+4-	DEL	58	43	4	NA|4	NA	58
Chr12	60270459	60271072	Chr12	60270459	4+4-	Chr12	60271072	4+4-	DEL	58	43	4	NA|4	NA	58
Chr12	73670269	73670929	Chr12	73670269	4+4-	Chr12	73670929	4+4-	DEL	72	42	4	NA|4	NA	72
Chr12	77268994	77269517	Chr12	77268994	4+4-	Chr12	77269517	4+4-	DEL	58	46	4	NA|4	NA	58
Chr12	82766738	82767451	Chr12	82766738	4+4-	Chr12	82767451	4+4-	DEL	56	41	4	NA|4	NA	56
Chr12	72079750	72080607	Chr12	72079750	5+4-	Chr12	72080607	5+4-	DEL	62	38	4	NA|4	NA	62
Chr12	81887590	81888075	Chr12	81887590	6+4-	Chr12	81888075	6+4-	DEL	57	47	4	NA|4	NA	57
Chr13	82188919	82190061	Chr13	82188919	87+86-	Chr13	82190061	87+86-	DEL	67	99	85	NA|85	NA	67
Chr13	76106625	76107460	Chr13	76106625	86+85-	Chr13	76107460	86+85-	DEL	99	99	84	NA|84	NA	99
Chr13	61640630	61715851	Chr13	61640630	78+35-	Chr13	61715851	16+79-	DEL	76331	99	77	NA|77	2.82	76331
Chr13	36368154	36369644	Chr13	36368154	72+74-	Chr13	36369644	72+74-	DEL	64	99	70	NA|70	NA	64
Chr13	52544696	52545531	Chr13	52544696	72+72-	Chr13	52545531	72+72-	DEL	81	99	71	NA|71	NA	81
Chr13	11942527	11943458	Chr13	11942527	69+71-	Chr13	11943458	69+71-	DEL	90	99	68	NA|68	NA	90
Chr13	75995151	75995918	Chr13	75995151	67+67-	Chr13	75995918	67+67-	DEL	64	99	66	NA|66	NA	64
Chr13	68444966	68446256	Chr13	68444966	66+66-	Chr13	68446256	66+66-	DEL	128	99	64	NA|64	NA	128
Chr13	70545542	70546403	Chr13	70545542	64+64-	Chr13	70546403	64+64-	DEL	122	99	64	NA|64	NA	122
Chr13	82156302	82157218	Chr13	82156302	61+61-	Chr13	82157218	61+61-	DEL	214	99	61	NA|61	NA	214
Chr13	13716418	13717410	Chr13	13716418	54+59-	Chr13	13717410	54+59-	DEL	244	99	54	NA|54	NA	244
Chr13	25455928	25459444	Chr13	25455928	56+2-	Chr13	25459444	1+55-	DEL	3512	99	54	NA|54	0.02	3512
Chr13	81642911	81644596	Chr13	81642911	55+55-	Chr13	81644596	55+55-	DEL	99	99	54	NA|54	NA	99
Chr13	44253299	44254234	Chr13	44253299	56+55-	Chr13	44254234	56+55-	DEL	239	99	55	NA|55	NA	239
Chr13	75604844	75606097	Chr13	75604844	54+53-	Chr13	75606097	54+53-	DEL	58	99	52	NA|52	NA	58
Chr13	72027508	72028525	Chr13	72027508	52+52-	Chr13	72028525	52+52-	DEL	253	99	52	NA|52	NA	253
Chr13	80718821	80719216	Chr13	80718821	9+3-	Chr13	80719216	39+49-	DEL	849	99	21	NA|21	3.2	849
Chr13	42275932	42276769	Chr13	42275932	47+47-	Chr13	42276769	47+47-	DEL	76	99	47	NA|47	NA	76
Chr13	59455924	59456626	Chr13	59455924	45+45-	Chr13	59456626	45+45-	DEL	66	99	45	NA|45	NA	66
Chr13	62235327	62236177	Chr13	62235327	45+45-	Chr13	62236177	45+45-	DEL	105	99	45	NA|45	NA	105
Chr13	82131412	82132439	Chr13	82131412	42+43-	Chr13	82132439	42+43-	DEL	65	99	41	NA|41	NA	65
Chr13	37345837	37347233	Chr13	37345837	42+42-	Chr13	37347233	42+42-	DEL	283	99	39	NA|39	NA	283
Chr13	14682322	14683115	Chr13	14682322	40+40-	Chr13	14683115	40+40-	DEL	101	99	40	NA|40	NA	101
Chr13	63060632	63061825	Chr13	63060632	42+40-	Chr13	63061825	42+40-	DEL	94	99	39	NA|39	NA	94
Chr13	27583448	27584460	Chr13	27583448	39+39-	Chr13	27584460	39+39-	DEL	89	99	36	NA|36	NA	89
Chr13	63227800	63228928	Chr13	63227800	39+39-	Chr13	63228928	39+39-	DEL	64	99	38	NA|38	NA	64
Chr13	3150825	3151693	Chr13	3150825	37+37-	Chr13	3151693	37+37-	DEL	96	99	35	NA|35	NA	96
Chr13	40354551	40355471	Chr13	40354551	35+35-	Chr13	40355471	35+35-	DEL	153	99	34	NA|34	NA	153
Chr13	48615542	48616348	Chr13	48615542	35+35-	Chr13	48616348	35+35-	DEL	66	99	34	NA|34	NA	66
Chr13	13431050	13432722	Chr13	13431050	37+35-	Chr13	13432722	37+35-	DEL	226	99	33	NA|33	NA	226
Chr13	20734380	20735768	Chr13	20734380	33+34-	Chr13	20735768	33+34-	DEL	135	99	30	NA|30	NA	135
Chr13	25403528	25404327	Chr13	25403528	34+34-	Chr13	25404327	34+34-	DEL	65	99	34	NA|34	NA	65
Chr13	37615705	37616614	Chr13	37615705	35+34-	Chr13	37616614	35+34-	DEL	143	99	32	NA|32	NA	143
Chr13	59177973	59179065	Chr13	59177973	33+33-	Chr13	59179065	33+33-	DEL	165	99	32	NA|32	NA	165
Chr13	72649210	72649994	Chr13	72649210	33+33-	Chr13	72649994	33+33-	DEL	74	99	33	NA|33	NA	74
Chr13	82173774	82174876	Chr13	82173774	33+33-	Chr13	82174876	33+33-	DEL	61	99	32	NA|32	NA	61
Chr13	6960066	7054687	Chr13	6960066	32+3-	Chr13	7054687	9+32-	DEL	95335	99	32	NA|32	2.45	95335
Chr13	62807221	62807840	Chr13	62807221	31+32-	Chr13	62807840	31+32-	DEL	89	99	31	NA|31	NA	89
Chr13	83690125	83690978	Chr13	83690125	31+32-	Chr13	83690978	31+32-	DEL	69	99	29	NA|29	NA	69
Chr13	79866568	79867857	Chr13	79866568	32+32-	Chr13	79867857	32+32-	DEL	58	99	30	NA|30	NA	58
Chr13	64809671	64810882	Chr13	64809671	29+31-	Chr13	64810882	29+31-	DEL	147	99	28	NA|28	NA	147
Chr13	52743745	52744549	Chr13	52743745	31+31-	Chr13	52744549	31+31-	DEL	64	99	30	NA|30	NA	64
Chr13	54130267	54130990	Chr13	54130267	31+31-	Chr13	54130990	31+31-	DEL	64	99	31	NA|31	NA	64
Chr13	3945540	3946379	Chr13	3945540	30+30-	Chr13	3946379	30+30-	DEL	81	99	30	NA|30	NA	81
Chr13	9808548	9809606	Chr13	9808548	30+30-	Chr13	9809606	30+30-	DEL	61	99	28	NA|28	NA	61
Chr13	78324441	78325227	Chr13	78324441	30+30-	Chr13	78325227	30+30-	DEL	76	99	30	NA|30	NA	76
Chr13	6357353	6358166	Chr13	6357353	31+30-	Chr13	6358166	31+30-	DEL	59	99	28	NA|28	NA	59
Chr13	2299562	2300477	Chr13	2299562	34+30-	Chr13	2300477	34+30-	DEL	83	99	30	NA|30	NA	83
Chr13	80199373	80200431	Chr13	80199373	28+29-	Chr13	80200431	28+29-	DEL	60	99	28	NA|28	NA	60
Chr13	6207002	6207822	Chr13	6207002	28+28-	Chr13	6207822	28+28-	DEL	59	99	28	NA|28	NA	59
Chr13	40533328	40534033	Chr13	40533328	28+28-	Chr13	40534033	28+28-	DEL	80	99	28	NA|28	NA	80
Chr13	59119660	59120847	Chr13	59119660	28+28-	Chr13	59120847	28+28-	DEL	221	99	26	NA|26	NA	221
Chr13	23060721	23061783	Chr13	23060721	29+28-	Chr13	23061783	29+28-	DEL	93	99	27	NA|27	NA	93
Chr13	79229619	79230716	Chr13	79229619	30+28-	Chr13	79230716	30+28-	DEL	151	99	27	NA|27	NA	151
Chr13	81299936	81300934	Chr13	81299936	25+27-	Chr13	81300934	25+27-	DEL	139	99	23	NA|23	NA	139
Chr13	48042740	48043505	Chr13	48042740	26+27-	Chr13	48043505	26+27-	DEL	104	99	24	NA|24	NA	104
Chr13	1741309	1742034	Chr13	1741309	27+27-	Chr13	1742034	27+27-	DEL	69	99	27	NA|27	NA	69
Chr13	39653175	39654316	Chr13	39653175	22+26-	Chr13	39654316	22+26-	DEL	135	99	20	NA|20	NA	135
Chr13	51036609	51037655	Chr13	51036609	26+26-	Chr13	51037655	26+26-	DEL	287	99	26	NA|26	NA	287
Chr13	53681538	53682302	Chr13	53681538	26+26-	Chr13	53682302	26+26-	DEL	173	99	25	NA|25	NA	173
Chr13	71580887	71581731	Chr13	71580887	26+26-	Chr13	71581731	26+26-	DEL	140	99	26	NA|26	NA	140
Chr13	79673007	79674010	Chr13	79673007	26+26-	Chr13	79674010	26+26-	DEL	68	99	24	NA|24	NA	68
Chr13	54122865	54124114	Chr13	54122865	29+26-	Chr13	54124114	29+26-	DEL	174	99	24	NA|24	NA	174
Chr13	13706298	13707050	Chr13	13706298	25+25-	Chr13	13707050	25+25-	DEL	60	99	25	NA|25	NA	60
Chr13	63088603	63089399	Chr13	63088603	28+25-	Chr13	63089399	28+25-	DEL	71	99	25	NA|25	NA	71
Chr13	63366279	63368259	Chr13	63366279	42+25-	Chr13	63368259	42+25-	DEL	66	99	23	NA|23	NA	66
Chr13	21218961	21219912	Chr13	21218961	23+1-	Chr13	21219912	1+24-	DEL	919	99	23	NA|23	0.12	919
Chr13	51042024	51042513	Chr13	51042024	25+1-	Chr13	51042513	1+24-	DEL	398	99	24	NA|24	0.27	398
Chr13	73899910	73900579	Chr13	73899910	22+24-	Chr13	73900579	22+24-	DEL	87	99	22	NA|22	NA	87
Chr13	33028026	33028902	Chr13	33028026	24+24-	Chr13	33028902	24+24-	DEL	102	99	23	NA|23	NA	102
Chr13	75291142	75292001	Chr13	75291142	24+24-	Chr13	75292001	24+24-	DEL	103	99	22	NA|22	NA	103
Chr13	77688420	77689215	Chr13	77688420	24+24-	Chr13	77689215	24+24-	DEL	186	99	24	NA|24	NA	186
Chr13	30218087	30218916	Chr13	30218087	25+24-	Chr13	30218916	25+24-	DEL	78	99	24	NA|24	NA	78
Chr13	57239267	57240581	Chr13	57239267	25+24-	Chr13	57240581	25+24-	DEL	63	99	21	NA|21	NA	63
Chr13	83316615	83317086	Chr13	83316615	7+1-	Chr13	83317086	17+23-	DEL	157	99	23	NA|23	0.63	157
Chr13	56226043	56227195	Chr13	56226043	25+23-	Chr13	56227195	25+23-	DEL	75	99	22	NA|22	NA	75
Chr13	2012754	2013484	Chr13	2012754	22+22-	Chr13	2013484	22+22-	DEL	85	99	21	NA|21	NA	85
Chr13	34164581	34165365	Chr13	34164581	22+22-	Chr13	34165365	22+22-	DEL	148	99	22	NA|22	NA	148
Chr13	67920104	67920741	Chr13	67920104	23+22-	Chr13	67920741	23+22-	DEL	108	99	21	NA|21	NA	108
Chr13	74521154	74521855	Chr13	74521154	26+22-	Chr13	74521855	26+22-	DEL	64	99	20	NA|20	NA	64
Chr13	8588902	8589899	Chr13	8588902	19+21-	Chr13	8589899	19+21-	DEL	143	99	17	NA|17	NA	143
Chr13	28219853	28220711	Chr13	28219853	20+21-	Chr13	28220711	20+21-	DEL	146	99	20	NA|20	NA	146
Chr13	72619669	72620591	Chr13	72619669	20+21-	Chr13	72620591	20+21-	DEL	152	99	20	NA|20	NA	152
Chr13	8385508	8386774	Chr13	8385508	21+21-	Chr13	8386774	21+21-	DEL	86	99	19	NA|19	NA	86
Chr13	48224374	48225148	Chr13	48224374	21+21-	Chr13	48225148	21+21-	DEL	70	99	21	NA|21	NA	70
Chr13	63143940	63144775	Chr13	63143940	21+21-	Chr13	63144775	21+21-	DEL	65	99	21	NA|21	NA	65
Chr13	72275726	72276508	Chr13	72275726	21+21-	Chr13	72276508	21+21-	DEL	83	99	21	NA|21	NA	83
Chr13	64051173	64058149	Chr13	64051173	32+41-	Chr13	64058149	15+20-	DEL	6834	99	20	NA|20	1.46	6834
Chr13	14921127	14922290	Chr13	14921127	18+20-	Chr13	14922290	18+20-	DEL	60	99	17	NA|17	NA	60
Chr13	12514073	12514846	Chr13	12514073	20+20-	Chr13	12514846	20+20-	DEL	75	99	20	NA|20	NA	75
Chr13	48718199	48718996	Chr13	48718199	20+20-	Chr13	48718996	20+20-	DEL	60	99	20	NA|20	NA	60
Chr13	65035710	65036436	Chr13	65035710	20+20-	Chr13	65036436	20+20-	DEL	68	99	20	NA|20	NA	68
Chr13	83398535	83399205	Chr13	83398535	20+20-	Chr13	83399205	20+20-	DEL	132	99	20	NA|20	NA	132
Chr13	14830594	14831315	Chr13	14830594	36+20-	Chr13	14831315	36+20-	DEL	108	99	20	NA|20	NA	108
Chr13	3510809	3511964	Chr13	3510809	17+1-	Chr13	3511964	3+19-	DEL	1299	99	17	NA|17	NA	1299
Chr13	15392396	15491032	Chr13	15392396	19+5-	Chr13	15491032	9+19-	DEL	99406	99	17	NA|17	1.74	99406
Chr13	69178679	69179850	Chr13	69178679	17+19-	Chr13	69179850	17+19-	DEL	145	99	15	NA|15	NA	145
Chr13	5295619	5296570	Chr13	5295619	19+19-	Chr13	5296570	19+19-	DEL	230	99	19	NA|19	NA	230
Chr13	70160947	70162433	Chr13	70160947	19+19-	Chr13	70162433	19+19-	DEL	192	99	15	NA|15	NA	192
Chr13	81617308	81617934	Chr13	81617308	19+19-	Chr13	81617934	19+19-	DEL	61	99	19	NA|19	NA	61
Chr13	81940483	81941091	Chr13	81940483	19+19-	Chr13	81941091	19+19-	DEL	100	99	12	NA|12	NA	100
Chr13	82086327	82086929	Chr13	82086327	20+19-	Chr13	82086929	20+19-	DEL	64	99	19	NA|19	NA	64
Chr13	19280019	19280717	Chr13	19280019	18+18-	Chr13	19280717	18+18-	DEL	63	99	17	NA|17	NA	63
Chr13	38384820	38385561	Chr13	38384820	18+18-	Chr13	38385561	18+18-	DEL	137	99	18	NA|18	NA	137
Chr13	42948896	42949459	Chr13	42948896	18+18-	Chr13	42949459	18+18-	DEL	61	99	13	NA|13	NA	61
Chr13	63377356	63378130	Chr13	63377356	18+18-	Chr13	63378130	18+18-	DEL	157	99	18	NA|18	NA	157
Chr13	68159032	68159822	Chr13	68159032	18+18-	Chr13	68159822	18+18-	DEL	63	99	17	NA|17	NA	63
Chr13	76239879	76240587	Chr13	76239879	18+18-	Chr13	76240587	18+18-	DEL	125	99	18	NA|18	NA	125
Chr13	82467298	82468158	Chr13	82467298	18+18-	Chr13	82468158	18+18-	DEL	105	99	16	NA|16	NA	105
Chr13	82484108	82484844	Chr13	82484108	18+18-	Chr13	82484844	18+18-	DEL	76	99	18	NA|18	NA	76
Chr13	82738833	82739742	Chr13	82738833	18+18-	Chr13	82739742	18+18-	DEL	58	99	17	NA|17	NA	58
Chr13	83342624	83343305	Chr13	83342624	18+18-	Chr13	83343305	18+18-	DEL	97	99	18	NA|18	NA	97
Chr13	7208667	7209785	Chr13	7208667	19+18-	Chr13	7209785	19+18-	DEL	63	99	16	NA|16	NA	63
Chr13	42859520	42860186	Chr13	42859520	29+18-	Chr13	42860186	29+18-	DEL	58	99	14	NA|14	NA	58
Chr13	2685669	2686848	Chr13	2685669	17+17-	Chr13	2686848	17+17-	DEL	106	99	16	NA|16	NA	106
Chr13	6090412	6091526	Chr13	6090412	17+17-	Chr13	6091526	17+17-	DEL	57	99	14	NA|14	NA	57
Chr13	16128093	16129344	Chr13	16128093	17+17-	Chr13	16129344	17+17-	DEL	60	99	15	NA|15	NA	60
Chr13	69956323	69957078	Chr13	69956323	17+17-	Chr13	69957078	17+17-	DEL	74	99	17	NA|17	NA	74
Chr13	70709699	70710738	Chr13	70709699	17+17-	Chr13	70710738	17+17-	DEL	64	99	16	NA|16	NA	64
Chr13	80204434	80205117	Chr13	80204434	17+17-	Chr13	80205117	17+17-	DEL	94	99	17	NA|17	NA	94
Chr13	61716584	61724476	Chr13	61716584	16+2-	Chr13	61724476	4+16-	DEL	8696	99	16	NA|16	2.48	8696
Chr13	80514864	80515855	Chr13	80514864	13+16-	Chr13	80515855	13+16-	DEL	72	33	4	NA|4	NA	72
Chr13	54334010	54335070	Chr13	54334010	15+16-	Chr13	54335070	15+16-	DEL	125	99	14	NA|14	NA	125
Chr13	2974548	2975380	Chr13	2974548	16+16-	Chr13	2975380	16+16-	DEL	60	99	15	NA|15	NA	60
Chr13	63324856	63326312	Chr13	63324856	13+1-	Chr13	63326312	1+15-	DEL	1654	99	12	NA|12	1.22	1654
Chr13	30178131	30178959	Chr13	30178131	14+15-	Chr13	30178959	14+15-	DEL	91	99	14	NA|14	NA	91
Chr13	64051173	64058878	Chr13	64051173	12+41-	Chr13	64058878	15+15-	DEL	7409	99	12	NA|12	1.64	7409
Chr13	72429997	72431246	Chr13	72429997	16+15-	Chr13	72431246	16+15-	DEL	136	99	13	NA|13	NA	136
Chr13	18565490	18566142	Chr13	18565490	13+14-	Chr13	18566142	13+14-	DEL	59	99	13	NA|13	NA	59
Chr13	18646268	18647045	Chr13	18646268	14+14-	Chr13	18647045	14+14-	DEL	59	99	14	NA|14	NA	59
Chr13	62478213	62479035	Chr13	62478213	14+14-	Chr13	62479035	14+14-	DEL	92	99	13	NA|13	NA	92
Chr13	75427426	75428679	Chr13	75427426	14+14-	Chr13	75428679	14+14-	DEL	56	99	12	NA|12	NA	56
Chr13	84164300	84165167	Chr13	84164300	14+14-	Chr13	84165167	14+14-	DEL	102	99	13	NA|13	NA	102
Chr13	40969539	40970211	Chr13	40969539	15+14-	Chr13	40970211	15+14-	DEL	119	99	14	NA|14	NA	119
Chr13	44202055	44202990	Chr13	44202055	15+14-	Chr13	44202990	15+14-	DEL	203	99	14	NA|14	NA	203
Chr13	64059266	64064362	Chr13	64059266	14+2-	Chr13	64064362	19+14-	DEL	5150	99	14	NA|14	2.18	5150
Chr13	48180118	48181652	Chr13	48180118	12+13-	Chr13	48181652	12+13-	DEL	145	99	11	NA|11	NA	145
Chr13	18271767	18272532	Chr13	18271767	13+13-	Chr13	18272532	13+13-	DEL	59	99	13	NA|13	NA	59
Chr13	22037210	22038340	Chr13	22037210	13+13-	Chr13	22038340	13+13-	DEL	56	99	10	NA|10	NA	56
Chr13	24305310	24306035	Chr13	24305310	13+13-	Chr13	24306035	13+13-	DEL	58	99	13	NA|13	NA	58
Chr13	56333440	56334248	Chr13	56333440	13+13-	Chr13	56334248	13+13-	DEL	58	99	12	NA|12	NA	58
Chr13	79333769	79334718	Chr13	79333769	13+13-	Chr13	79334718	13+13-	DEL	59	99	12	NA|12	NA	59
Chr13	53235189	53236271	Chr13	53235189	10+12-	Chr13	53236271	10+12-	DEL	299	99	10	NA|10	NA	299
Chr13	28094555	28095366	Chr13	28094555	12+12-	Chr13	28095366	12+12-	DEL	62	99	12	NA|12	NA	62
Chr13	38211963	38212888	Chr13	38211963	12+12-	Chr13	38212888	12+12-	DEL	105	99	10	NA|10	NA	105
Chr13	61548020	61548784	Chr13	61548020	12+12-	Chr13	61548784	12+12-	DEL	135	99	12	NA|12	NA	135
Chr13	84020973	84021787	Chr13	84020973	12+12-	Chr13	84021787	12+12-	DEL	55	99	12	NA|12	NA	55
Chr13	83290686	83292134	Chr13	83290686	11+1-	Chr13	83292134	1+11-	DEL	1175	99	10	NA|10	0.87	1175
Chr13	18619955	18620554	Chr13	18619955	10+11-	Chr13	18620554	10+11-	DEL	59	99	10	NA|10	NA	59
Chr13	53999184	54000307	Chr13	53999184	10+11-	Chr13	54000307	10+11-	DEL	61	79	8	NA|8	NA	61
Chr13	56670533	56671423	Chr13	56670533	10+11-	Chr13	56671423	10+11-	DEL	64	99	9	NA|9	NA	64
Chr13	11820216	11820905	Chr13	11820216	11+11-	Chr13	11820905	11+11-	DEL	56	99	11	NA|11	NA	56
Chr13	21670079	21670746	Chr13	21670079	11+11-	Chr13	21670746	11+11-	DEL	59	99	9	NA|9	NA	59
Chr13	31221735	31222496	Chr13	31221735	11+11-	Chr13	31222496	11+11-	DEL	60	99	11	NA|11	NA	60
Chr13	82354651	82355659	Chr13	82354651	11+11-	Chr13	82355659	11+11-	DEL	60	99	10	NA|10	NA	60
Chr13	69149732	69150293	Chr13	69149732	13+11-	Chr13	69150293	13+11-	DEL	69	99	9	NA|9	NA	69
Chr13	48807421	48808784	Chr13	48807421	9+10-	Chr13	48808784	9+10-	DEL	125	61	7	NA|7	NA	125
Chr13	27717295	27717933	Chr13	27717295	10+10-	Chr13	27717933	10+10-	DEL	57	99	10	NA|10	NA	57
Chr13	40816081	40817631	Chr13	40816081	10+10-	Chr13	40817631	10+10-	DEL	57	46	6	NA|6	NA	57
Chr13	73800078	73800735	Chr13	73800078	10+10-	Chr13	73800735	10+10-	DEL	58	99	9	NA|9	NA	58
Chr13	75421068	75421991	Chr13	75421068	10+10-	Chr13	75421991	10+10-	DEL	58	72	7	NA|7	NA	58
Chr13	22238973	22240234	Chr13	22238973	11+10-	Chr13	22240234	11+10-	DEL	75	89	9	NA|9	NA	75
Chr13	45413063	45413786	Chr13	45413063	9+9-	Chr13	45413786	9+9-	DEL	147	99	9	NA|9	NA	147
Chr13	53258183	53258801	Chr13	53258183	10+9-	Chr13	53258801	10+9-	DEL	58	99	9	NA|9	NA	58
Chr13	61302616	61303404	Chr13	61302616	10+9-	Chr13	61303404	10+9-	DEL	68	99	9	NA|9	NA	68
Chr13	64051173	64051825	Chr13	64051173	47+43-	Chr13	64051825	12+9-	DEL	637	87	9	NA|9	2.6	637
Chr13	1116946	1117312	Chr13	1116946	8+1-	Chr13	1117312	1+8-	DEL	107	93	7	NA|7	1.03	107
Chr13	16509956	16510684	Chr13	16509956	7+8-	Chr13	16510684	7+8-	DEL	81	78	7	NA|7	NA	81
Chr13	27945742	27946414	Chr13	27945742	7+8-	Chr13	27946414	7+8-	DEL	155	66	6	NA|6	NA	155
Chr13	54055807	54056493	Chr13	54055807	8+8-	Chr13	54056493	8+8-	DEL	70	95	8	NA|8	NA	70
Chr13	63070975	63071560	Chr13	63070975	8+8-	Chr13	63071560	8+8-	DEL	76	99	8	NA|8	NA	76
Chr13	76242780	76243524	Chr13	76242780	8+8-	Chr13	76243524	8+8-	DEL	58	92	8	NA|8	NA	58
Chr13	39272364	39272892	Chr13	39272364	9+8-	Chr13	39272892	9+8-	DEL	92	87	7	NA|7	NA	92
Chr13	82626387	82627394	Chr13	82626387	6+7-	Chr13	82627394	6+7-	DEL	56	33	4	NA|4	NA	56
Chr13	13893589	13894784	Chr13	13893589	7+7-	Chr13	13894784	7+7-	DEL	55	41	5	NA|5	NA	55
Chr13	40670391	40671182	Chr13	40670391	7+7-	Chr13	40671182	7+7-	DEL	57	76	7	NA|7	NA	57
Chr13	47405253	47406207	Chr13	47405253	7+7-	Chr13	47406207	7+7-	DEL	65	58	6	NA|6	NA	65
Chr13	78988479	78989337	Chr13	78988479	7+7-	Chr13	78989337	7+7-	DEL	60	60	6	NA|6	NA	60
Chr13	81399037	81399761	Chr13	81399037	7+7-	Chr13	81399761	7+7-	DEL	73	79	7	NA|7	NA	73
Chr13	83005746	83006949	Chr13	83005746	7+7-	Chr13	83006949	7+7-	DEL	148	52	6	NA|6	NA	148
Chr13	5028911	5035352	Chr13	5028911	5+31-	Chr13	5035352	27+7-	DEL	7383	39	5	NA|5	1.73	7383
Chr13	11211154	11211891	Chr13	11211154	5+6-	Chr13	11211891	5+6-	DEL	77	38	4	NA|4	NA	77
Chr13	34768691	34769555	Chr13	34768691	5+6-	Chr13	34769555	5+6-	DEL	66	47	5	NA|5	NA	66
Chr13	1953148	1953895	Chr13	1953148	6+6-	Chr13	1953895	6+6-	DEL	58	64	6	NA|6	NA	58
Chr13	12428793	12429624	Chr13	12428793	6+6-	Chr13	12429624	6+6-	DEL	58	48	5	NA|5	NA	58
Chr13	18302445	18303370	Chr13	18302445	6+6-	Chr13	18303370	6+6-	DEL	56	46	5	NA|5	NA	56
Chr13	27226166	27226897	Chr13	27226166	6+6-	Chr13	27226897	6+6-	DEL	63	64	6	NA|6	NA	63
Chr13	29797014	29797704	Chr13	29797014	6+6-	Chr13	29797704	6+6-	DEL	55	65	6	NA|6	NA	55
Chr13	35605056	35605928	Chr13	35605056	6+6-	Chr13	35605928	6+6-	DEL	56	35	4	NA|4	NA	56
Chr13	74069629	74070243	Chr13	74069629	6+6-	Chr13	74070243	6+6-	DEL	64	54	5	NA|5	NA	64
Chr13	3883166	3883929	Chr13	3883166	5+5-	Chr13	3883929	5+5-	DEL	55	50	5	NA|5	NA	55
Chr13	7616046	7616832	Chr13	7616046	5+5-	Chr13	7616832	5+5-	DEL	89	49	5	NA|5	NA	89
Chr13	25664266	25664916	Chr13	25664266	5+5-	Chr13	25664916	5+5-	DEL	56	40	4	NA|4	NA	56
Chr13	79031932	79032928	Chr13	79031932	5+5-	Chr13	79032928	5+5-	DEL	54	33	4	NA|4	NA	54
Chr13	79887504	79888145	Chr13	79887504	6+5-	Chr13	79888145	6+5-	DEL	56	53	5	NA|5	NA	56
Chr13	4748361	4749042	Chr13	4748361	4+4-	Chr13	4749042	4+4-	DEL	60	39	4	NA|4	NA	60
Chr13	53238258	53238977	Chr13	53238258	4+4-	Chr13	53238977	4+4-	DEL	151	38	4	NA|4	NA	151
Chr14	11417216	11418248	Chr14	11417216	117+84-	Chr14	11418248	117+84-	DEL	273	99	53	NA|53	NA	273
Chr14	63438651	63439793	Chr14	63438651	65+66-	Chr14	63439793	65+66-	DEL	167	99	62	NA|62	NA	167
Chr14	6791783	6792924	Chr14	6791783	64+65-	Chr14	6792924	64+65-	DEL	108	99	62	NA|62	NA	108
Chr14	83547805	83549085	Chr14	83547805	65+65-	Chr14	83549085	65+65-	DEL	70	99	62	NA|62	NA	70
Chr14	71798752	71799428	Chr14	71798752	61+61-	Chr14	71799428	61+61-	DEL	76	99	60	NA|60	NA	76
Chr14	3085991	3086751	Chr14	3085991	58+58-	Chr14	3086751	58+58-	DEL	63	99	58	NA|58	NA	63
Chr14	48565281	48566371	Chr14	48565281	59+58-	Chr14	48566371	59+58-	DEL	112	99	57	NA|57	NA	112
Chr14	83641959	83643254	Chr14	83641959	63+58-	Chr14	83643254	63+58-	DEL	142	99	50	NA|50	NA	142
Chr14	3004148	3005562	Chr14	3004148	55+55-	Chr14	3005562	55+55-	DEL	271	99	54	NA|54	NA	271
Chr14	83800550	83801497	Chr14	83800550	55+55-	Chr14	83801497	55+55-	DEL	94	99	53	NA|53	NA	94
Chr14	64891987	64893269	Chr14	64891987	50+50-	Chr14	64893269	50+50-	DEL	150	99	49	NA|49	NA	150
Chr14	38600663	38601474	Chr14	38600663	49+49-	Chr14	38601474	49+49-	DEL	74	99	49	NA|49	NA	74
Chr14	61364702	61365642	Chr14	61364702	48+48-	Chr14	61365642	48+48-	DEL	82	99	45	NA|45	NA	82
Chr14	55898848	55900499	Chr14	55898848	45+47-	Chr14	55900499	45+47-	DEL	410	99	44	NA|44	NA	410
Chr14	48851964	48852813	Chr14	48851964	46+46-	Chr14	48852813	46+46-	DEL	127	99	46	NA|46	NA	127
Chr14	4265970	4266950	Chr14	4265970	47+46-	Chr14	4266950	47+46-	DEL	65	99	46	NA|46	NA	65
Chr14	44218111	44218940	Chr14	44218111	45+45-	Chr14	44218940	45+45-	DEL	65	99	45	NA|45	NA	65
Chr14	28835153	28835918	Chr14	28835153	43+43-	Chr14	28835918	43+43-	DEL	91	99	43	NA|43	NA	91
Chr14	84383319	84384365	Chr14	84383319	46+43-	Chr14	84384365	46+43-	DEL	74	99	43	NA|43	NA	74
Chr14	6872609	6874339	Chr14	6872609	42+42-	Chr14	6874339	42+42-	DEL	206	99	37	NA|37	NA	206
Chr14	8303124	8303982	Chr14	8303124	42+42-	Chr14	8303982	42+42-	DEL	126	99	41	NA|41	NA	126
Chr14	83846237	83847290	Chr14	83846237	42+42-	Chr14	83847290	42+42-	DEL	101	99	40	NA|40	NA	101
Chr14	5106042	5106988	Chr14	5106042	42+41-	Chr14	5106988	42+41-	DEL	66	99	40	NA|40	NA	66
Chr14	78472458	78473225	Chr14	78472458	40+40-	Chr14	78473225	40+40-	DEL	111	99	40	NA|40	NA	111
Chr14	34968502	34969513	Chr14	34968502	39+39-	Chr14	34969513	39+39-	DEL	266	99	37	NA|37	NA	266
Chr14	11688073	11689187	Chr14	11688073	38+37-	Chr14	11689187	38+37-	DEL	79	99	35	NA|35	NA	79
Chr14	45430299	45450013	Chr14	45430299	36+4-	Chr14	45450013	22+35-	DEL	20184	99	35	NA|35	1.9	20184
Chr14	22438258	22439068	Chr14	22438258	34+35-	Chr14	22439068	34+35-	DEL	69	99	30	NA|30	NA	69
Chr14	64864207	64865070	Chr14	64864207	35+35-	Chr14	64865070	35+35-	DEL	124	99	35	NA|35	NA	124
Chr14	22502785	22504721	Chr14	22502785	36+35-	Chr14	22504721	36+35-	DEL	273	99	32	NA|32	NA	273
Chr14	37682328	37683805	Chr14	37682328	34+34-	Chr14	37683805	34+34-	DEL	77	99	30	NA|30	NA	77
Chr14	44117681	44119394	Chr14	44117681	32+33-	Chr14	44119394	32+33-	DEL	100	99	31	NA|31	NA	100
Chr14	31857778	31858600	Chr14	31857778	33+33-	Chr14	31858600	33+33-	DEL	70	99	33	NA|33	NA	70
Chr14	70607080	70607878	Chr14	70607080	34+33-	Chr14	70607878	34+33-	DEL	155	99	32	NA|32	NA	155
Chr14	15927723	15928357	Chr14	15927723	32+32-	Chr14	15928357	32+32-	DEL	90	99	32	NA|32	NA	90
Chr14	7960733	7961491	Chr14	7960733	33+32-	Chr14	7961491	33+32-	DEL	70	99	31	NA|31	NA	70
Chr14	80053134	80053901	Chr14	80053134	33+32-	Chr14	80053901	33+32-	DEL	91	99	32	NA|32	NA	91
Chr14	8121906	8122766	Chr14	8121906	30+31-	Chr14	8122766	30+31-	DEL	165	99	28	NA|28	NA	165
Chr14	84323467	84324783	Chr14	84323467	30+31-	Chr14	84324783	30+31-	DEL	63	99	29	NA|29	NA	63
Chr14	71104248	71105085	Chr14	71104248	31+31-	Chr14	71105085	31+31-	DEL	68	99	31	NA|31	NA	68
Chr14	84132304	84132986	Chr14	84132304	31+31-	Chr14	84132986	31+31-	DEL	101	99	31	NA|31	NA	101
Chr14	69709540	69710763	Chr14	69709540	32+31-	Chr14	69710763	32+31-	DEL	68	99	30	NA|30	NA	68
Chr14	71491817	71495604	Chr14	71491817	30+1-	Chr14	71495604	1+30-	DEL	3634	99	29	NA|29	0.08	3634
Chr14	6476196	6477522	Chr14	6476196	30+30-	Chr14	6477522	30+30-	DEL	170	99	28	NA|28	NA	170
Chr14	8168473	8169383	Chr14	8168473	30+30-	Chr14	8169383	30+30-	DEL	68	99	28	NA|28	NA	68
Chr14	71434187	71434886	Chr14	71434187	29+1-	Chr14	71434886	1+29-	DEL	829	99	25	NA|25	NA	829
Chr14	25868914	25869929	Chr14	25868914	29+29-	Chr14	25869929	29+29-	DEL	79	99	28	NA|28	NA	79
Chr14	51677281	51678183	Chr14	51677281	29+29-	Chr14	51678183	29+29-	DEL	180	99	29	NA|29	NA	180
Chr14	70422427	70423153	Chr14	70422427	29+29-	Chr14	70423153	29+29-	DEL	74	99	28	NA|28	NA	74
Chr14	45065805	45066630	Chr14	45065805	30+29-	Chr14	45066630	30+29-	DEL	183	99	28	NA|28	NA	183
Chr14	69619006	69619853	Chr14	69619006	26+28-	Chr14	69619853	26+28-	DEL	117	99	26	NA|26	NA	117
Chr14	20434119	20434871	Chr14	20434119	28+28-	Chr14	20434871	28+28-	DEL	99	99	25	NA|25	NA	99
Chr14	22244745	22245997	Chr14	22244745	28+28-	Chr14	22245997	28+28-	DEL	94	99	27	NA|27	NA	94
Chr14	77443666	77444467	Chr14	77443666	27+27-	Chr14	77444467	27+27-	DEL	155	99	27	NA|27	NA	155
Chr14	52797803	52798588	Chr14	52797803	24+26-	Chr14	52798588	24+26-	DEL	152	99	23	NA|23	NA	152
Chr14	34730320	34731139	Chr14	34730320	26+26-	Chr14	34731139	26+26-	DEL	120	99	26	NA|26	NA	120
Chr14	80191109	80191901	Chr14	80191109	24+25-	Chr14	80191901	24+25-	DEL	149	99	24	NA|24	NA	149
Chr14	50345118	50345954	Chr14	50345118	25+25-	Chr14	50345954	25+25-	DEL	83	99	25	NA|25	NA	83
Chr14	9195518	9196673	Chr14	9195518	26+25-	Chr14	9196673	26+25-	DEL	76	99	23	NA|23	NA	76
Chr14	12200632	12201462	Chr14	12200632	26+25-	Chr14	12201462	26+25-	DEL	138	99	25	NA|25	NA	138
Chr14	23704989	23759953	Chr14	23704989	21+25-	Chr14	23759953	13+24-	DEL	56068	99	21	NA|21	2.37	56068
Chr14	36433256	36434021	Chr14	36433256	19+24-	Chr14	36434021	19+24-	DEL	148	99	19	NA|19	NA	148
Chr14	68358106	68359355	Chr14	68358106	23+24-	Chr14	68359355	23+24-	DEL	142	99	21	NA|21	NA	142
Chr14	15896550	15897497	Chr14	15896550	24+24-	Chr14	15897497	24+24-	DEL	246	99	24	NA|24	NA	246
Chr14	76578613	76579708	Chr14	76578613	24+24-	Chr14	76579708	24+24-	DEL	144	99	23	NA|23	NA	144
Chr14	81088068	81089133	Chr14	81088068	24+24-	Chr14	81089133	24+24-	DEL	86	99	22	NA|22	NA	86
Chr14	83825881	83826699	Chr14	83825881	25+24-	Chr14	83826699	25+24-	DEL	66	99	23	NA|23	NA	66
Chr14	61553199	61554486	Chr14	61553199	26+24-	Chr14	61554486	26+24-	DEL	286	99	23	NA|23	NA	286
Chr14	3437993	3438881	Chr14	3437993	23+23-	Chr14	3438881	23+23-	DEL	136	99	22	NA|22	NA	136
Chr14	7935507	7936455	Chr14	7935507	23+23-	Chr14	7936455	23+23-	DEL	68	99	22	NA|22	NA	68
Chr14	80483391	80484191	Chr14	80483391	24+23-	Chr14	80484191	24+23-	DEL	151	99	22	NA|22	NA	151
Chr14	83138907	83140392	Chr14	83138907	19+21-	Chr14	83140392	19+21-	DEL	87	99	17	NA|17	NA	87
Chr14	34416845	34417631	Chr14	34416845	21+21-	Chr14	34417631	21+21-	DEL	76	99	21	NA|21	NA	76
Chr14	57675542	57676666	Chr14	57675542	21+21-	Chr14	57676666	21+21-	DEL	98	99	19	NA|19	NA	98
Chr14	77455447	77456284	Chr14	77455447	21+21-	Chr14	77456284	21+21-	DEL	103	99	21	NA|21	NA	103
Chr14	82705123	82705807	Chr14	82705123	21+21-	Chr14	82705807	21+21-	DEL	110	99	21	NA|21	NA	110
Chr14	62421488	62422280	Chr14	62421488	20+20-	Chr14	62422280	20+20-	DEL	131	99	20	NA|20	NA	131
Chr14	68890531	68891282	Chr14	68890531	16+1-	Chr14	68891282	4+19-	DEL	530	99	18	NA|18	0.15	530
Chr14	3481972	3482897	Chr14	3481972	17+19-	Chr14	3482897	17+19-	DEL	68	99	13	NA|13	NA	68
Chr14	52700237	52701272	Chr14	52700237	18+19-	Chr14	52701272	18+19-	DEL	69	99	18	NA|18	NA	69
Chr14	70645214	70646292	Chr14	70645214	18+19-	Chr14	70646292	18+19-	DEL	254	99	18	NA|18	NA	254
Chr14	11582116	11582817	Chr14	11582116	19+19-	Chr14	11582817	19+19-	DEL	105	99	19	NA|19	NA	105
Chr14	71293868	71294590	Chr14	71293868	19+19-	Chr14	71294590	19+19-	DEL	67	99	19	NA|19	NA	67
Chr14	73038587	73039372	Chr14	73038587	19+19-	Chr14	73039372	19+19-	DEL	66	99	18	NA|18	NA	66
Chr14	73489347	73490088	Chr14	73489347	19+19-	Chr14	73490088	19+19-	DEL	94	99	19	NA|19	NA	94
Chr14	75022298	75023615	Chr14	75022298	20+19-	Chr14	75023615	20+19-	DEL	68	99	17	NA|17	NA	68
Chr14	75090502	75090878	Chr14	75090502	18+1-	Chr14	75090878	1+18-	DEL	299	99	18	NA|18	1.79	299
Chr14	52884463	52885731	Chr14	52884463	18+18-	Chr14	52885731	18+18-	DEL	151	99	17	NA|17	NA	151
Chr14	83720507	83721399	Chr14	83720507	18+18-	Chr14	83721399	18+18-	DEL	161	99	17	NA|17	NA	161
Chr14	54361613	54362375	Chr14	54361613	16+17-	Chr14	54362375	16+17-	DEL	62	99	16	NA|16	NA	62
Chr14	62313094	62314298	Chr14	62313094	16+17-	Chr14	62314298	16+17-	DEL	179	99	13	NA|13	NA	179
Chr14	20372274	20373468	Chr14	20372274	17+17-	Chr14	20373468	17+17-	DEL	245	99	15	NA|15	NA	245
Chr14	27608785	27609902	Chr14	27608785	22+17-	Chr14	27609902	22+17-	DEL	102	99	17	NA|17	NA	102
Chr14	30072095	30095027	Chr14	30072095	19+6-	Chr14	30095027	1+16-	DEL	23148	99	15	NA|15	1.88	23148
Chr14	12512317	12514076	Chr14	12512317	15+1-	Chr14	12514076	2+16-	DEL	1716	99	14	NA|14	0.04	1716
Chr14	68753589	68754552	Chr14	68753589	15+16-	Chr14	68754552	15+16-	DEL	64	99	15	NA|15	NA	64
Chr14	79434854	79435557	Chr14	79434854	14+15-	Chr14	79435557	14+15-	DEL	128	99	13	NA|13	NA	128
Chr14	48601738	48602412	Chr14	48601738	15+15-	Chr14	48602412	15+15-	DEL	65	99	15	NA|15	NA	65
Chr14	68755349	68756593	Chr14	68755349	15+15-	Chr14	68756593	15+15-	DEL	63	99	13	NA|13	NA	63
Chr14	75509225	75510197	Chr14	75509225	15+15-	Chr14	75510197	15+15-	DEL	63	99	12	NA|12	NA	63
Chr14	6131676	6132034	Chr14	6131676	13+1-	Chr14	6132034	2+14-	DEL	190	99	12	NA|12	1.76	190
Chr14	78390422	78391089	Chr14	78390422	12+14-	Chr14	78391089	12+14-	DEL	65	99	12	NA|12	NA	65
Chr14	31021396	31022150	Chr14	31021396	13+14-	Chr14	31022150	13+14-	DEL	65	99	11	NA|11	NA	65
Chr14	50499639	50500467	Chr14	50499639	14+14-	Chr14	50500467	14+14-	DEL	85	99	13	NA|13	NA	85
Chr14	80665624	80666440	Chr14	80665624	16+14-	Chr14	80666440	16+14-	DEL	60	99	13	NA|13	NA	60
Chr14	53200819	53201187	Chr14	53200819	12+1-	Chr14	53201187	1+13-	DEL	395	99	12	NA|12	0.14	395
Chr14	56767948	56768427	Chr14	56767948	12+1-	Chr14	56768427	1+13-	DEL	392	99	12	NA|12	0.39	392
Chr14	82219599	82220974	Chr14	82219599	13+1-	Chr14	82220974	1+13-	DEL	1310	99	12	NA|12	0.08	1310
Chr14	33438051	33438781	Chr14	33438051	13+13-	Chr14	33438781	13+13-	DEL	63	99	12	NA|12	NA	63
Chr14	81587706	81588438	Chr14	81587706	13+13-	Chr14	81588438	13+13-	DEL	65	99	13	NA|13	NA	65
Chr14	41425358	41426319	Chr14	41425358	12+1-	Chr14	41426319	1+12-	DEL	876	99	11	NA|11	0.13	876
Chr14	5210538	5211377	Chr14	5210538	10+12-	Chr14	5211377	10+12-	DEL	65	51	5	NA|5	NA	65
Chr14	74394077	74394641	Chr14	74394077	11+12-	Chr14	74394641	11+12-	DEL	68	99	11	NA|11	NA	68
Chr14	82959442	82960037	Chr14	82959442	12+12-	Chr14	82960037	12+12-	DEL	78	99	12	NA|12	NA	78
Chr14	25872247	25873215	Chr14	25872247	13+12-	Chr14	25873215	13+12-	DEL	155	99	9	NA|9	NA	155
Chr14	7437161	7438097	Chr14	7437161	10+11-	Chr14	7438097	10+11-	DEL	61	77	7	NA|7	NA	61
Chr14	7538125	7539268	Chr14	7538125	11+11-	Chr14	7539268	11+11-	DEL	58	99	10	NA|10	NA	58
Chr14	75016630	75017713	Chr14	75016630	11+11-	Chr14	75017713	11+11-	DEL	68	99	9	NA|9	NA	68
Chr14	75997440	75997997	Chr14	75997440	11+11-	Chr14	75997997	11+11-	DEL	70	99	11	NA|11	NA	70
Chr14	82172112	82172881	Chr14	82172112	11+11-	Chr14	82172881	11+11-	DEL	67	99	10	NA|10	NA	67
Chr14	31905408	31906340	Chr14	31905408	12+11-	Chr14	31906340	12+11-	DEL	122	99	11	NA|11	NA	122
Chr14	12007390	12008247	Chr14	12007390	8+10-	Chr14	12008247	8+10-	DEL	62	79	7	NA|7	NA	62
Chr14	84618025	84618884	Chr14	84618025	8+10-	Chr14	84618884	8+10-	DEL	62	79	7	NA|7	NA	62
Chr14	41503091	41503915	Chr14	41503091	9+10-	Chr14	41503915	9+10-	DEL	91	95	8	NA|8	NA	91
Chr14	22883325	22884491	Chr14	22883325	10+10-	Chr14	22884491	10+10-	DEL	63	84	8	NA|8	NA	63
Chr14	31388360	31389028	Chr14	31388360	10+10-	Chr14	31389028	10+10-	DEL	101	99	10	NA|10	NA	101
Chr14	52674475	52675227	Chr14	52674475	10+10-	Chr14	52675227	10+10-	DEL	89	99	10	NA|10	NA	89
Chr14	54376486	54377220	Chr14	54376486	10+10-	Chr14	54377220	10+10-	DEL	69	99	9	NA|9	NA	69
Chr14	68016628	68017312	Chr14	68016628	10+10-	Chr14	68017312	10+10-	DEL	65	99	9	NA|9	NA	65
Chr14	9588684	9589991	Chr14	9588684	12+10-	Chr14	9589991	12+10-	DEL	60	94	9	NA|9	NA	60
Chr14	81164952	81165624	Chr14	81164952	8+1-	Chr14	81165624	2+9-	DEL	419	69	7	NA|7	0.63	419
Chr14	6579355	6580123	Chr14	6579355	9+9-	Chr14	6580123	9+9-	DEL	63	97	8	NA|8	NA	63
Chr14	20637957	20638953	Chr14	20637957	9+9-	Chr14	20638953	9+9-	DEL	67	75	7	NA|7	NA	67
Chr14	20922048	20922836	Chr14	20922048	9+9-	Chr14	20922836	9+9-	DEL	68	97	8	NA|8	NA	68
Chr14	21973429	21974515	Chr14	21973429	9+9-	Chr14	21974515	9+9-	DEL	60	59	6	NA|6	NA	60
Chr14	31151003	31151992	Chr14	31151003	9+9-	Chr14	31151992	9+9-	DEL	61	89	8	NA|8	NA	61
Chr14	55881420	55882270	Chr14	55881420	9+9-	Chr14	55882270	9+9-	DEL	80	94	8	NA|8	NA	80
Chr14	81595377	81596078	Chr14	81595377	9+9-	Chr14	81596078	9+9-	DEL	64	99	9	NA|9	NA	64
Chr14	27435909	27436820	Chr14	27435909	8+8-	Chr14	27436820	8+8-	DEL	59	63	6	NA|6	NA	59
Chr14	30227642	30228755	Chr14	30227642	8+8-	Chr14	30228755	8+8-	DEL	63	72	7	NA|7	NA	63
Chr14	39997394	39998108	Chr14	39997394	8+8-	Chr14	39998108	8+8-	DEL	61	84	7	NA|7	NA	61
Chr14	51621647	51622423	Chr14	51621647	8+8-	Chr14	51622423	8+8-	DEL	59	97	8	NA|8	NA	59
Chr14	74555470	74556235	Chr14	74555470	8+8-	Chr14	74556235	8+8-	DEL	79	98	8	NA|8	NA	79
Chr14	57303823	57304706	Chr14	57303823	5+7-	Chr14	57304706	5+7-	DEL	181	50	5	NA|5	NA	181
Chr14	1450082	1450776	Chr14	1450082	7+7-	Chr14	1450776	7+7-	DEL	62	85	7	NA|7	NA	62
Chr14	20970221	20971228	Chr14	20970221	7+7-	Chr14	20971228	7+7-	DEL	63	61	6	NA|6	NA	63
Chr14	51863762	51864374	Chr14	51863762	7+7-	Chr14	51864374	7+7-	DEL	90	88	7	NA|7	NA	90
Chr14	79459055	79459757	Chr14	79459055	7+7-	Chr14	79459757	7+7-	DEL	60	70	6	NA|6	NA	60
Chr14	81020034	81020745	Chr14	81020034	7+7-	Chr14	81020745	7+7-	DEL	64	84	7	NA|7	NA	64
Chr14	30531287	30532166	Chr14	30531287	5+6-	Chr14	30532166	5+6-	DEL	63	51	5	NA|5	NA	63
Chr14	57084048	57084719	Chr14	57084048	5+6-	Chr14	57084719	5+6-	DEL	70	42	4	NA|4	NA	70
Chr14	76756709	76757706	Chr14	76756709	5+6-	Chr14	76757706	5+6-	DEL	62	36	4	NA|4	NA	62
Chr14	3687761	3688366	Chr14	3687761	6+6-	Chr14	3688366	6+6-	DEL	68	44	4	NA|4	NA	68
Chr14	4485608	4486326	Chr14	4485608	6+6-	Chr14	4486326	6+6-	DEL	61	41	4	NA|4	NA	61
Chr14	10164067	10164758	Chr14	10164067	6+6-	Chr14	10164758	6+6-	DEL	59	42	4	NA|4	NA	59
Chr14	14477352	14477932	Chr14	14477352	6+6-	Chr14	14477932	6+6-	DEL	65	74	6	NA|6	NA	65
Chr14	21105460	21106239	Chr14	21105460	6+6-	Chr14	21106239	6+6-	DEL	66	53	5	NA|5	NA	66
Chr14	43438267	43438973	Chr14	43438267	6+6-	Chr14	43438973	6+6-	DEL	62	69	6	NA|6	NA	62
Chr14	44110430	44111176	Chr14	44110430	6+6-	Chr14	44111176	6+6-	DEL	67	68	6	NA|6	NA	67
Chr14	52231513	52232390	Chr14	52231513	6+6-	Chr14	52232390	6+6-	DEL	169	51	5	NA|5	NA	169
Chr14	80187128	80187839	Chr14	80187128	6+6-	Chr14	80187839	6+6-	DEL	63	69	6	NA|6	NA	63
Chr14	72705841	72706548	Chr14	72705841	7+6-	Chr14	72706548	7+6-	DEL	67	55	5	NA|5	NA	67
Chr14	15431186	15432272	Chr14	15431186	8+6-	Chr14	15432272	8+6-	DEL	59	46	5	NA|5	NA	59
Chr14	77755700	77756233	Chr14	77755700	5+3-	Chr14	77756233	1+5-	DEL	410	42	4	NA|4	0.14	410
Chr14	19393719	19394573	Chr14	19393719	4+5-	Chr14	19394573	4+5-	DEL	62	38	4	NA|4	NA	62
Chr14	10237611	10238643	Chr14	10237611	5+5-	Chr14	10238643	5+5-	DEL	66	35	4	NA|4	NA	66
Chr14	16045553	16046386	Chr14	16045553	5+5-	Chr14	16046386	5+5-	DEL	61	52	5	NA|5	NA	61
Chr14	18221553	18222193	Chr14	18221553	5+5-	Chr14	18222193	5+5-	DEL	59	43	4	NA|4	NA	59
Chr14	48443954	48445006	Chr14	48443954	5+5-	Chr14	48445006	5+5-	DEL	63	35	4	NA|4	NA	63
Chr14	54404901	54405986	Chr14	54404901	5+5-	Chr14	54405986	5+5-	DEL	60	35	4	NA|4	NA	60
Chr14	73985540	73986100	Chr14	73985540	5+5-	Chr14	73986100	5+5-	DEL	82	60	5	NA|5	NA	82
Chr14	77304415	77304921	Chr14	77304415	5+5-	Chr14	77304921	5+5-	DEL	71	46	4	NA|4	NA	71
Chr14	79956573	79957147	Chr14	79956573	5+5-	Chr14	79957147	5+5-	DEL	63	59	5	NA|5	NA	63
Chr14	80045539	80046176	Chr14	80045539	5+5-	Chr14	80046176	5+5-	DEL	76	43	4	NA|4	NA	76
Chr14	83801977	83803066	Chr14	83801977	5+5-	Chr14	83803066	5+5-	DEL	62	34	4	NA|4	NA	62
Chr14	6654223	6654815	Chr14	6654223	4+4-	Chr14	6654815	4+4-	DEL	59	44	4	NA|4	NA	59
Chr14	47526356	47526928	Chr14	47526356	4+4-	Chr14	47526928	4+4-	DEL	68	45	4	NA|4	NA	68
Chr14	79250700	79251238	Chr14	79250700	4+4-	Chr14	79251238	4+4-	DEL	62	46	4	NA|4	NA	62
Chr14	80204875	80205572	Chr14	80204875	4+4-	Chr14	80205572	4+4-	DEL	60	41	4	NA|4	NA	60
Chr14	74477449	74478283	Chr14	74477449	5+4-	Chr14	74478283	5+4-	DEL	104	39	4	NA|4	NA	104
Chr15	44396683	44397636	Chr15	44396683	93+94-	Chr15	44397636	93+94-	DEL	72	99	93	NA|93	NA	72
Chr15	23539357	23540386	Chr15	23539357	91+91-	Chr15	23540386	91+91-	DEL	261	99	91	NA|91	NA	261
Chr15	44813935	44815040	Chr15	44813935	86+86-	Chr15	44815040	86+86-	DEL	117	99	84	NA|84	NA	117
Chr15	16228553	16229391	Chr15	16228553	77+77-	Chr15	16229391	77+77-	DEL	110	99	76	NA|76	NA	110
Chr15	15204512	15206069	Chr15	15204512	75+74-	Chr15	15206069	75+74-	DEL	149	99	70	NA|70	NA	149
Chr15	75403808	75404729	Chr15	75403808	63+63-	Chr15	75404729	63+63-	DEL	175	99	60	NA|60	NA	175
Chr15	76688879	76690404	Chr15	76688879	56+57-	Chr15	76690404	56+57-	DEL	61	99	54	NA|54	NA	61
Chr15	34797738	34798724	Chr15	34797738	52+52-	Chr15	34798724	52+52-	DEL	241	99	52	NA|52	NA	241
Chr15	41982154	41983188	Chr15	41982154	48+90-	Chr15	41983188	74+52-	DEL	2357	99	48	NA|48	1.22	2357
Chr15	24439597	24440791	Chr15	24439597	49+49-	Chr15	24440791	49+49-	DEL	279	99	47	NA|47	NA	279
Chr15	40548859	40549695	Chr15	40548859	49+49-	Chr15	40549695	49+49-	DEL	93	99	45	NA|45	NA	93
Chr15	82820685	82821061	Chr15	82820685	47+1-	Chr15	82821061	1+48-	DEL	299	99	47	NA|47	0.24	299
Chr15	44845707	44846865	Chr15	44845707	47+47-	Chr15	44846865	47+47-	DEL	143	99	46	NA|46	NA	143
Chr15	61690167	61690966	Chr15	61690167	46+46-	Chr15	61690966	46+46-	DEL	72	99	45	NA|45	NA	72
Chr15	77527566	77528382	Chr15	77527566	43+43-	Chr15	77528382	43+43-	DEL	122	99	42	NA|42	NA	122
Chr15	21531117	21532140	Chr15	21531117	43+42-	Chr15	21532140	43+42-	DEL	256	99	41	NA|41	NA	256
Chr15	78232394	78233437	Chr15	78232394	43+42-	Chr15	78233437	43+42-	DEL	105	99	41	NA|41	NA	105
Chr15	82145587	82146306	Chr15	82145587	41+41-	Chr15	82146306	41+41-	DEL	75	99	41	NA|41	NA	75
Chr15	15755066	15756459	Chr15	15755066	37+39-	Chr15	15756459	37+39-	DEL	75	99	36	NA|36	NA	75
Chr15	7723728	7724881	Chr15	7723728	39+39-	Chr15	7724881	39+39-	DEL	68	99	37	NA|37	NA	68
Chr15	45665183	45666187	Chr15	45665183	39+39-	Chr15	45666187	39+39-	DEL	84	99	34	NA|34	NA	84
Chr15	57230767	57231343	Chr15	57230767	39+4-	Chr15	57231343	2+38-	DEL	538	99	36	NA|36	0.27	538
Chr15	5996464	5997262	Chr15	5996464	37+37-	Chr15	5997262	37+37-	DEL	90	99	36	NA|36	NA	90
Chr15	63789885	63790870	Chr15	63789885	37+37-	Chr15	63790870	37+37-	DEL	147	99	36	NA|36	NA	147
Chr15	8675034	8676317	Chr15	8675034	36+36-	Chr15	8676317	36+36-	DEL	202	99	35	NA|35	NA	202
Chr15	46618882	46619883	Chr15	46618882	37+36-	Chr15	46619883	37+36-	DEL	298	99	36	NA|36	NA	298
Chr15	80019961	80020791	Chr15	80019961	35+35-	Chr15	80020791	35+35-	DEL	59	99	34	NA|34	NA	59
Chr15	46076225	46077046	Chr15	46076225	32+34-	Chr15	46077046	32+34-	DEL	133	99	31	NA|31	NA	133
Chr15	26942515	26943826	Chr15	26942515	34+34-	Chr15	26943826	34+34-	DEL	62	99	33	NA|33	NA	62
Chr15	64073183	64073968	Chr15	64073183	34+34-	Chr15	64073968	34+34-	DEL	71	99	34	NA|34	NA	71
Chr15	14458191	14459286	Chr15	14458191	32+32-	Chr15	14459286	32+32-	DEL	104	99	30	NA|30	NA	104
Chr15	27048802	27049712	Chr15	27048802	32+32-	Chr15	27049712	32+32-	DEL	75	99	31	NA|31	NA	75
Chr15	77384424	77385720	Chr15	77384424	32+32-	Chr15	77385720	32+32-	DEL	59	99	32	NA|32	NA	59
Chr15	78544775	78546400	Chr15	78544775	32+32-	Chr15	78546400	32+32-	DEL	303	99	30	NA|30	NA	303
Chr15	84337252	84338216	Chr15	84337252	32+32-	Chr15	84338216	32+32-	DEL	82	99	30	NA|30	NA	82
Chr15	36691076	36692041	Chr15	36691076	29+30-	Chr15	36692041	29+30-	DEL	220	99	29	NA|29	NA	220
Chr15	4830874	4832776	Chr15	4830874	30+30-	Chr15	4832776	30+30-	DEL	68	99	26	NA|26	NA	68
Chr15	5522516	5523409	Chr15	5522516	30+30-	Chr15	5523409	30+30-	DEL	169	99	30	NA|30	NA	169
Chr15	18611881	18612708	Chr15	18611881	30+30-	Chr15	18612708	30+30-	DEL	158	99	28	NA|28	NA	158
Chr15	21062229	21063069	Chr15	21062229	30+30-	Chr15	21063069	30+30-	DEL	196	99	30	NA|30	NA	196
Chr15	34916070	34916877	Chr15	34916070	30+30-	Chr15	34916877	30+30-	DEL	80	99	29	NA|29	NA	80
Chr15	41671760	41672366	Chr15	41671760	30+30-	Chr15	41672366	30+30-	DEL	82	99	30	NA|30	NA	82
Chr15	31967461	32027432	Chr15	31967461	30+9-	Chr15	32027432	52+30-	DEL	61038	99	28	NA|28	3.23	61038
Chr15	2520937	2521733	Chr15	2520937	29+29-	Chr15	2521733	29+29-	DEL	133	99	29	NA|29	NA	133
Chr15	35491849	35492633	Chr15	35491849	29+29-	Chr15	35492633	29+29-	DEL	96	99	28	NA|28	NA	96
Chr15	59915145	59915901	Chr15	59915145	29+29-	Chr15	59915901	29+29-	DEL	72	99	26	NA|26	NA	72
Chr15	84400042	84400983	Chr15	84400042	29+29-	Chr15	84400983	29+29-	DEL	251	99	28	NA|28	NA	251
Chr15	31313182	31313964	Chr15	31313182	27+28-	Chr15	31313964	27+28-	DEL	70	99	27	NA|27	NA	70
Chr15	74635013	74635879	Chr15	74635013	28+28-	Chr15	74635879	28+28-	DEL	123	99	27	NA|27	NA	123
Chr15	79019791	79020724	Chr15	79019791	28+28-	Chr15	79020724	28+28-	DEL	61	99	26	NA|26	NA	61
Chr15	45108327	45109102	Chr15	45108327	29+28-	Chr15	45109102	29+28-	DEL	166	99	27	NA|27	NA	166
Chr15	71023889	71024922	Chr15	71023889	23+27-	Chr15	71024922	23+27-	DEL	63	99	21	NA|21	NA	63
Chr15	73780593	73781545	Chr15	73780593	27+27-	Chr15	73781545	27+27-	DEL	60	99	25	NA|25	NA	60
Chr15	74552981	74553913	Chr15	74552981	25+26-	Chr15	74553913	25+26-	DEL	87	99	23	NA|23	NA	87
Chr15	28892211	28892997	Chr15	28892211	26+26-	Chr15	28892997	26+26-	DEL	71	99	26	NA|26	NA	71
Chr15	76288496	76289318	Chr15	76288496	26+26-	Chr15	76289318	26+26-	DEL	57	99	25	NA|25	NA	57
Chr15	19906146	19906900	Chr15	19906146	22+25-	Chr15	19906900	22+25-	DEL	92	99	22	NA|22	NA	92
Chr15	52195372	52196386	Chr15	52195372	24+25-	Chr15	52196386	24+25-	DEL	281	99	22	NA|22	NA	281
Chr15	2378557	2379474	Chr15	2378557	25+25-	Chr15	2379474	25+25-	DEL	172	99	24	NA|24	NA	172
Chr15	40137274	40138379	Chr15	40137274	25+25-	Chr15	40138379	25+25-	DEL	97	99	22	NA|22	NA	97
Chr15	41929159	41929954	Chr15	41929159	25+25-	Chr15	41929954	25+25-	DEL	57	99	22	NA|22	NA	57
Chr15	81426077	81426986	Chr15	81426077	25+25-	Chr15	81426986	25+25-	DEL	184	99	24	NA|24	NA	184
Chr15	5988825	5989832	Chr15	5988825	23+24-	Chr15	5989832	23+24-	DEL	69	99	22	NA|22	NA	69
Chr15	34753749	34754906	Chr15	34753749	24+24-	Chr15	34754906	24+24-	DEL	64	99	22	NA|22	NA	64
Chr15	66269210	66270029	Chr15	66269210	24+24-	Chr15	66270029	24+24-	DEL	59	99	24	NA|24	NA	59
Chr15	78762054	78763025	Chr15	78762054	24+24-	Chr15	78763025	24+24-	DEL	251	99	21	NA|21	NA	251
Chr15	84851919	84852988	Chr15	84851919	24+24-	Chr15	84852988	24+24-	DEL	61	99	22	NA|22	NA	61
Chr15	4659440	4660208	Chr15	4659440	23+23-	Chr15	4660208	23+23-	DEL	151	99	23	NA|23	NA	151
Chr15	5364615	5365687	Chr15	5364615	23+23-	Chr15	5365687	23+23-	DEL	133	99	22	NA|22	NA	133
Chr15	15726693	15727519	Chr15	15726693	23+23-	Chr15	15727519	23+23-	DEL	144	99	23	NA|23	NA	144
Chr15	45030475	45031238	Chr15	45030475	23+23-	Chr15	45031238	23+23-	DEL	76	99	23	NA|23	NA	76
Chr15	57575735	57576505	Chr15	57575735	24+23-	Chr15	57576505	24+23-	DEL	77	99	23	NA|23	NA	77
Chr15	57784450	57785787	Chr15	57784450	24+1-	Chr15	57785787	9+22-	DEL	1284	99	22	NA|22	0.01	1284
Chr15	28860	30429	Chr15	28860	22+22-	Chr15	30429	22+22-	DEL	127	99	22	NA|22	NA	127
Chr15	16354022	16354727	Chr15	16354022	22+22-	Chr15	16354727	22+22-	DEL	55	99	20	NA|20	NA	55
Chr15	83421858	83423298	Chr15	83421858	22+22-	Chr15	83423298	22+22-	DEL	57	99	20	NA|20	NA	57
Chr15	78908856	78909541	Chr15	78908856	23+22-	Chr15	78909541	23+22-	DEL	77	99	21	NA|21	NA	77
Chr15	82716362	82717562	Chr15	82716362	23+22-	Chr15	82717562	23+22-	DEL	185	99	21	NA|21	NA	185
Chr15	49866590	49867552	Chr15	49866590	26+22-	Chr15	49867552	26+22-	DEL	72	99	22	NA|22	NA	72
Chr15	82689604	82690411	Chr15	82689604	21+21-	Chr15	82690411	21+21-	DEL	169	99	20	NA|20	NA	169
Chr15	32694835	32695256	Chr15	32694835	19+11-	Chr15	32695256	2+20-	DEL	1312	99	19	NA|19	2.46	1312
Chr15	78025473	78026335	Chr15	78025473	20+20-	Chr15	78026335	20+20-	DEL	55	99	20	NA|20	NA	55
Chr15	35494102	35494946	Chr15	35494102	21+20-	Chr15	35494946	21+20-	DEL	149	99	20	NA|20	NA	149
Chr15	17776443	17777772	Chr15	17776443	19+19-	Chr15	17777772	19+19-	DEL	279	99	18	NA|18	NA	279
Chr15	31258204	31259008	Chr15	31258204	19+19-	Chr15	31259008	19+19-	DEL	70	99	18	NA|18	NA	70
Chr15	7524943	7525908	Chr15	7524943	18+18-	Chr15	7525908	18+18-	DEL	226	99	18	NA|18	NA	226
Chr15	44057863	44058507	Chr15	44057863	18+18-	Chr15	44058507	18+18-	DEL	88	99	18	NA|18	NA	88
Chr15	51921162	51922409	Chr15	51921162	18+18-	Chr15	51922409	18+18-	DEL	59	99	16	NA|16	NA	59
Chr15	67332311	67333137	Chr15	67332311	18+18-	Chr15	67333137	18+18-	DEL	60	99	16	NA|16	NA	60
Chr15	68549307	68550081	Chr15	68549307	18+18-	Chr15	68550081	18+18-	DEL	77	99	17	NA|17	NA	77
Chr15	14137215	14138119	Chr15	14137215	19+18-	Chr15	14138119	19+18-	DEL	132	99	16	NA|16	NA	132
Chr15	29424958	29425996	Chr15	29424958	18+17-	Chr15	29425996	18+17-	DEL	58	99	17	NA|17	NA	58
Chr15	63023294	63024807	Chr15	63023294	18+17-	Chr15	63024807	18+17-	DEL	87	99	13	NA|13	NA	87
Chr15	81980435	81981220	Chr15	81980435	18+17-	Chr15	81981220	18+17-	DEL	81	99	17	NA|17	NA	81
Chr15	82961605	82962891	Chr15	82961605	19+17-	Chr15	82962891	19+17-	DEL	64	99	14	NA|14	NA	64
Chr15	15550963	15552115	Chr15	15550963	14+16-	Chr15	15552115	14+16-	DEL	55	99	12	NA|12	NA	55
Chr15	4448546	4449770	Chr15	4448546	16+16-	Chr15	4449770	16+16-	DEL	134	99	15	NA|15	NA	134
Chr15	19354056	19354780	Chr15	19354056	16+16-	Chr15	19354780	16+16-	DEL	92	99	14	NA|14	NA	92
Chr15	52106394	52107117	Chr15	52106394	16+16-	Chr15	52107117	16+16-	DEL	106	99	15	NA|15	NA	106
Chr15	83135257	83136678	Chr15	83135257	16+16-	Chr15	83136678	16+16-	DEL	279	99	14	NA|14	NA	279
Chr15	85193835	85194462	Chr15	85193835	37+16-	Chr15	85194462	37+16-	DEL	132	99	14	NA|14	NA	132
Chr15	37257221	37258601	Chr15	37257221	58+16-	Chr15	37258601	58+16-	DEL	58	99	16	NA|16	NA	58
Chr15	4693943	4694950	Chr15	4693943	14+15-	Chr15	4694950	14+15-	DEL	58	99	14	NA|14	NA	58
Chr15	5717738	5718539	Chr15	5717738	14+15-	Chr15	5718539	14+15-	DEL	58	99	13	NA|13	NA	58
Chr15	42183942	42184946	Chr15	42183942	15+15-	Chr15	42184946	15+15-	DEL	54	99	14	NA|14	NA	54
Chr15	71570590	71571655	Chr15	71570590	15+15-	Chr15	71571655	15+15-	DEL	58	99	13	NA|13	NA	58
Chr15	79389266	79390106	Chr15	79389266	15+15-	Chr15	79390106	15+15-	DEL	140	99	15	NA|15	NA	140
Chr15	82846738	82849700	Chr15	82846738	16+2-	Chr15	82849700	1+14-	DEL	2950	99	14	NA|14	0.02	2950
Chr15	69156108	69157128	Chr15	69156108	13+14-	Chr15	69157128	13+14-	DEL	62	99	12	NA|12	NA	62
Chr15	28517836	28518572	Chr15	28517836	14+14-	Chr15	28518572	14+14-	DEL	59	99	14	NA|14	NA	59
Chr15	37485893	37486485	Chr15	37485893	14+14-	Chr15	37486485	14+14-	DEL	62	99	14	NA|14	NA	62
Chr15	75859582	75860677	Chr15	75859582	15+14-	Chr15	75860677	15+14-	DEL	69	99	13	NA|13	NA	69
Chr15	63268229	63268583	Chr15	63268229	14+1-	Chr15	63268583	2+13-	DEL	115	99	13	NA|13	0.69	115
Chr15	45390607	45391628	Chr15	45390607	12+13-	Chr15	45391628	12+13-	DEL	296	99	12	NA|12	NA	296
Chr15	70332124	70332774	Chr15	70332124	12+13-	Chr15	70332774	12+13-	DEL	104	99	12	NA|12	NA	104
Chr15	82481027	82481928	Chr15	82481027	12+13-	Chr15	82481928	12+13-	DEL	290	99	12	NA|12	NA	290
Chr15	69125248	69125995	Chr15	69125248	13+13-	Chr15	69125995	13+13-	DEL	61	99	13	NA|13	NA	61
Chr15	78815666	78816362	Chr15	78815666	13+13-	Chr15	78816362	13+13-	DEL	59	99	13	NA|13	NA	59
Chr15	79306904	79307860	Chr15	79306904	13+13-	Chr15	79307860	13+13-	DEL	252	99	13	NA|13	NA	252
Chr15	369307	370335	Chr15	369307	14+13-	Chr15	370335	14+13-	DEL	276	99	13	NA|13	NA	276
Chr15	60619696	60620071	Chr15	60619696	12+4-	Chr15	60620071	1+12-	DEL	463	99	12	NA|12	NA	463
Chr15	13231051	13231998	Chr15	13231051	11+2-	Chr15	13231998	1+12-	DEL	1008	99	11	NA|11	0.03	1008
Chr15	73648483	73649561	Chr15	73648483	11+12-	Chr15	73649561	11+12-	DEL	59	93	9	NA|9	NA	59
Chr15	18694573	18695311	Chr15	18694573	12+12-	Chr15	18695311	12+12-	DEL	97	99	10	NA|10	NA	97
Chr15	45258498	45259252	Chr15	45258498	12+12-	Chr15	45259252	12+12-	DEL	56	99	12	NA|12	NA	56
Chr15	48787021	48788181	Chr15	48787021	12+12-	Chr15	48788181	12+12-	DEL	130	99	10	NA|10	NA	130
Chr15	58034279	58035365	Chr15	58034279	12+12-	Chr15	58035365	12+12-	DEL	192	99	11	NA|11	NA	192
Chr15	79756514	79757288	Chr15	79756514	12+12-	Chr15	79757288	12+12-	DEL	56	99	12	NA|12	NA	56
Chr15	10004669	10005502	Chr15	10004669	13+12-	Chr15	10005502	13+12-	DEL	67	99	11	NA|11	NA	67
Chr15	69040170	69040792	Chr15	69040170	9+11-	Chr15	69040792	9+11-	DEL	75	99	9	NA|9	NA	75
Chr15	1426024	1426749	Chr15	1426024	11+11-	Chr15	1426749	11+11-	DEL	57	99	11	NA|11	NA	57
Chr15	17662024	17662752	Chr15	17662024	11+11-	Chr15	17662752	11+11-	DEL	60	99	11	NA|11	NA	60
Chr15	33820107	33820905	Chr15	33820107	11+11-	Chr15	33820905	11+11-	DEL	59	99	11	NA|11	NA	59
Chr15	49353382	49354208	Chr15	49353382	11+11-	Chr15	49354208	11+11-	DEL	60	99	11	NA|11	NA	60
Chr15	19250516	19251328	Chr15	19250516	12+11-	Chr15	19251328	12+11-	DEL	60	99	10	NA|10	NA	60
Chr15	84467286	84468609	Chr15	84467286	12+11-	Chr15	84468609	12+11-	DEL	158	85	9	NA|9	NA	158
Chr15	83459293	83460503	Chr15	83459293	9+10-	Chr15	83460503	9+10-	DEL	93	51	6	NA|6	NA	93
Chr15	7552454	7553534	Chr15	7552454	10+10-	Chr15	7553534	10+10-	DEL	71	79	8	NA|8	NA	71
Chr15	9420239	9420897	Chr15	9420239	10+10-	Chr15	9420897	10+10-	DEL	87	99	10	NA|10	NA	87
Chr15	15228943	15229741	Chr15	15228943	10+10-	Chr15	15229741	10+10-	DEL	59	99	10	NA|10	NA	59
Chr15	16076936	16077709	Chr15	16076936	10+10-	Chr15	16077709	10+10-	DEL	58	99	9	NA|9	NA	58
Chr15	38517142	38517951	Chr15	38517142	10+10-	Chr15	38517951	10+10-	DEL	56	99	10	NA|10	NA	56
Chr15	65936608	65937546	Chr15	65936608	10+10-	Chr15	65937546	10+10-	DEL	92	98	9	NA|9	NA	92
Chr15	81546252	81547403	Chr15	81546252	10+10-	Chr15	81547403	10+10-	DEL	115	99	10	NA|10	NA	115
Chr15	84923205	84923977	Chr15	84923205	10+10-	Chr15	84923977	10+10-	DEL	57	99	10	NA|10	NA	57
Chr15	76019770	76020591	Chr15	76019770	11+10-	Chr15	76020591	11+10-	DEL	327	99	9	NA|9	NA	327
Chr15	20688773	20689486	Chr15	20688773	12+10-	Chr15	20689486	12+10-	DEL	130	99	10	NA|10	NA	130
Chr15	50581545	50583114	Chr15	50581545	13+10-	Chr15	50583114	13+10-	DEL	307	56	7	NA|7	NA	307
Chr15	17404122	17404880	Chr15	17404122	8+2-	Chr15	17404880	2+9-	DEL	1063	40	6	NA|6	1.01	1063
Chr15	36750820	36752631	Chr15	36750820	7+9-	Chr15	36752631	7+9-	DEL	62	32	5	NA|5	NA	62
Chr15	5386108	5386849	Chr15	5386108	9+9-	Chr15	5386849	9+9-	DEL	154	99	9	NA|9	NA	154
Chr15	13931897	13932637	Chr15	13931897	9+9-	Chr15	13932637	9+9-	DEL	56	99	9	NA|9	NA	56
Chr15	15378523	15379283	Chr15	15378523	9+9-	Chr15	15379283	9+9-	DEL	54	99	9	NA|9	NA	54
Chr15	52436766	52437524	Chr15	52436766	9+9-	Chr15	52437524	9+9-	DEL	59	99	9	NA|9	NA	59
Chr15	57226235	57226906	Chr15	57226235	9+9-	Chr15	57226906	9+9-	DEL	54	94	8	NA|8	NA	54
Chr15	65055629	65056649	Chr15	65055629	9+9-	Chr15	65056649	9+9-	DEL	54	95	9	NA|9	NA	54
Chr15	84032274	84033094	Chr15	84032274	9+9-	Chr15	84033094	9+9-	DEL	121	88	8	NA|8	NA	121
Chr15	55082943	55083996	Chr15	55082943	10+9-	Chr15	55083996	10+9-	DEL	56	80	8	NA|8	NA	56
Chr15	73916513	73917064	Chr15	73916513	10+9-	Chr15	73917064	10+9-	DEL	139	99	8	NA|8	NA	139
Chr15	45400861	45401807	Chr15	45400861	12+9-	Chr15	45401807	12+9-	DEL	139	97	9	NA|9	NA	139
Chr15	15270545	15271873	Chr15	15270545	8+8-	Chr15	15271873	8+8-	DEL	62	49	6	NA|6	NA	62
Chr15	47439506	47440570	Chr15	47439506	8+8-	Chr15	47440570	8+8-	DEL	56	54	6	NA|6	NA	56
Chr15	50128461	50129333	Chr15	50128461	8+8-	Chr15	50129333	8+8-	DEL	63	72	7	NA|7	NA	63
Chr15	67874690	67875930	Chr15	67874690	8+8-	Chr15	67875930	8+8-	DEL	59	51	6	NA|6	NA	59
Chr15	81748604	81749272	Chr15	81748604	8+8-	Chr15	81749272	8+8-	DEL	57	95	8	NA|8	NA	57
Chr15	83065542	83066289	Chr15	83065542	8+8-	Chr15	83066289	8+8-	DEL	154	77	7	NA|7	NA	154
Chr15	46751582	46752546	Chr15	46751582	9+8-	Chr15	46752546	9+8-	DEL	89	69	7	NA|7	NA	89
Chr15	61008128	61008743	Chr15	61008128	9+8-	Chr15	61008743	9+8-	DEL	90	97	8	NA|8	NA	90
Chr15	46695904	46696961	Chr15	46695904	13+8-	Chr15	46696961	13+8-	DEL	57	67	7	NA|7	NA	57
Chr15	11608736	11609728	Chr15	11608736	6+7-	Chr15	11609728	6+7-	DEL	58	44	5	NA|5	NA	58
Chr15	16728843	16729551	Chr15	16728843	7+7-	Chr15	16729551	7+7-	DEL	55	50	5	NA|5	NA	55
Chr15	17028518	17029406	Chr15	17028518	7+7-	Chr15	17029406	7+7-	DEL	178	72	7	NA|7	NA	178
Chr15	17436683	17437464	Chr15	17436683	7+7-	Chr15	17437464	7+7-	DEL	56	75	7	NA|7	NA	56
Chr15	41937521	41938633	Chr15	41937521	7+7-	Chr15	41938633	7+7-	DEL	61	31	4	NA|4	NA	61
Chr15	51711942	51712720	Chr15	51711942	7+7-	Chr15	51712720	7+7-	DEL	301	62	6	NA|6	NA	301
Chr15	72710700	72711957	Chr15	72710700	7+7-	Chr15	72711957	7+7-	DEL	57	39	5	NA|5	NA	57
Chr15	84376024	84376985	Chr15	84376024	7+7-	Chr15	84376985	7+7-	DEL	61	33	4	NA|4	NA	61
Chr15	84925416	84926147	Chr15	84925416	7+7-	Chr15	84926147	7+7-	DEL	54	63	6	NA|6	NA	54
Chr15	58571465	58572526	Chr15	58571465	10+7-	Chr15	58572526	10+7-	DEL	57	54	6	NA|6	NA	57
Chr15	79492495	79493969	Chr15	79492495	20+7-	Chr15	79493969	20+7-	DEL	56	47	6	NA|6	NA	56
Chr15	46621522	46621994	Chr15	46621522	7+1-	Chr15	46621994	1+6-	DEL	298	33	4	NA|4	1.05	298
Chr15	1690520	1691543	Chr15	1690520	6+6-	Chr15	1691543	6+6-	DEL	55	43	5	NA|5	NA	55
Chr15	8305154	8305737	Chr15	8305154	6+6-	Chr15	8305737	6+6-	DEL	143	41	4	NA|4	NA	143
Chr15	10458073	10459088	Chr15	10458073	6+6-	Chr15	10459088	6+6-	DEL	59	32	4	NA|4	NA	59
Chr15	23968120	23969071	Chr15	23968120	6+6-	Chr15	23969071	6+6-	DEL	54	33	4	NA|4	NA	54
Chr15	34321399	34322131	Chr15	34321399	6+6-	Chr15	34322131	6+6-	DEL	52	63	6	NA|6	NA	52
Chr15	35114869	35115495	Chr15	35114869	6+6-	Chr15	35115495	6+6-	DEL	60	67	6	NA|6	NA	60
Chr15	41523752	41524485	Chr15	41523752	6+6-	Chr15	41524485	6+6-	DEL	54	50	5	NA|5	NA	54
Chr15	48207337	48207904	Chr15	48207337	6+6-	Chr15	48207904	6+6-	DEL	73	69	6	NA|6	NA	73
Chr15	55027819	55028907	Chr15	55027819	6+6-	Chr15	55028907	6+6-	DEL	56	31	4	NA|4	NA	56
Chr15	66960230	66960796	Chr15	66960230	6+6-	Chr15	66960796	6+6-	DEL	71	69	6	NA|6	NA	71
Chr15	78794240	78795061	Chr15	78794240	6+6-	Chr15	78795061	6+6-	DEL	171	60	6	NA|6	NA	171
Chr15	84940496	84941243	Chr15	84940496	6+6-	Chr15	84941243	6+6-	DEL	55	63	6	NA|6	NA	55
Chr15	10385851	10386525	Chr15	10385851	7+6-	Chr15	10386525	7+6-	DEL	133	65	6	NA|6	NA	133
Chr15	41900367	41900980	Chr15	41900367	7+6-	Chr15	41900980	7+6-	DEL	55	67	6	NA|6	NA	55
Chr15	70838646	70839647	Chr15	70838646	4+5-	Chr15	70839647	4+5-	DEL	67	32	4	NA|4	NA	67
Chr15	943678	944350	Chr15	943678	5+5-	Chr15	944350	5+5-	DEL	83	51	5	NA|5	NA	83
Chr15	1153450	1154123	Chr15	1153450	5+5-	Chr15	1154123	5+5-	DEL	64	51	5	NA|5	NA	64
Chr15	3296598	3297376	Chr15	3296598	5+5-	Chr15	3297376	5+5-	DEL	56	49	5	NA|5	NA	56
Chr15	9164265	9164835	Chr15	9164265	5+5-	Chr15	9164835	5+5-	DEL	139	41	4	NA|4	NA	139
Chr15	52868562	52869241	Chr15	52868562	5+5-	Chr15	52869241	5+5-	DEL	119	38	4	NA|4	NA	119
Chr15	68524428	68525291	Chr15	68524428	5+5-	Chr15	68525291	5+5-	DEL	217	46	5	NA|5	NA	217
Chr15	70873841	70874771	Chr15	70873841	5+5-	Chr15	70874771	5+5-	DEL	53	33	4	NA|4	NA	53
Chr15	75538855	75539528	Chr15	75538855	5+5-	Chr15	75539528	5+5-	DEL	71	51	5	NA|5	NA	71
Chr15	75760094	75760710	Chr15	75760094	5+5-	Chr15	75760710	5+5-	DEL	57	40	4	NA|4	NA	57
Chr15	77513771	77514548	Chr15	77513771	5+5-	Chr15	77514548	5+5-	DEL	53	36	4	NA|4	NA	53
Chr15	1344320	1344965	Chr15	1344320	4+4-	Chr15	1344965	4+4-	DEL	56	39	4	NA|4	NA	56
Chr15	3408251	3408937	Chr15	3408251	4+4-	Chr15	3408937	4+4-	DEL	54	38	4	NA|4	NA	54
Chr15	17421908	17422693	Chr15	17421908	4+4-	Chr15	17422693	4+4-	DEL	61	36	4	NA|4	NA	61
Chr15	24017337	24017872	Chr15	24017337	4+4-	Chr15	24017872	4+4-	DEL	54	42	4	NA|4	NA	54
Chr15	29346452	29347204	Chr15	29346452	4+4-	Chr15	29347204	4+4-	DEL	55	37	4	NA|4	NA	55
Chr15	31194907	31195482	Chr15	31194907	4+4-	Chr15	31195482	4+4-	DEL	52	41	4	NA|4	NA	52
Chr15	50095756	50096459	Chr15	50095756	4+4-	Chr15	50096459	4+4-	DEL	124	38	4	NA|4	NA	124
Chr15	83165403	83165947	Chr15	83165403	4+4-	Chr15	83165947	4+4-	DEL	56	42	4	NA|4	NA	56
Chr15	49117000	49118081	Chr15	49117000	7+4-	Chr15	49118081	7+4-	DEL	58	31	4	NA|4	NA	58
Chr16	74892842	74893867	Chr16	74892842	97+85-	Chr16	74893867	97+85-	DEL	60	99	52	NA|52	NA	60
Chr16	7505828	7506393	Chr16	7505828	72+1-	Chr16	7506393	3+72-	DEL	573	99	71	NA|71	0.3	573
Chr16	22229638	22231174	Chr16	22229638	73+71-	Chr16	22231174	73+71-	DEL	65	99	70	NA|70	NA	65
Chr16	2549489	2550787	Chr16	2549489	68+68-	Chr16	2550787	68+68-	DEL	69	99	66	NA|66	NA	69
Chr16	80779448	80780271	Chr16	80779448	61+61-	Chr16	80780271	61+61-	DEL	144	99	60	NA|60	NA	144
Chr16	63884484	63885011	Chr16	63884484	57+1-	Chr16	63885011	1+55-	DEL	481	99	55	NA|55	0.2	481
Chr16	66385036	66386634	Chr16	66385036	55+55-	Chr16	66386634	55+55-	DEL	55	99	52	NA|52	NA	55
Chr16	68851234	68852436	Chr16	68851234	51+2-	Chr16	68852436	2+51-	DEL	1211	99	49	NA|49	0.01	1211
Chr16	38344667	38345449	Chr16	38344667	50+1-	Chr16	38345449	1+49-	DEL	763	99	48	NA|48	0.05	763
Chr16	20213336	20214103	Chr16	20213336	49+49-	Chr16	20214103	49+49-	DEL	65	99	48	NA|48	NA	65
Chr16	54053044	54053836	Chr16	54053044	48+48-	Chr16	54053836	48+48-	DEL	60	99	47	NA|47	NA	60
Chr16	60180255	60181020	Chr16	60180255	47+47-	Chr16	60181020	47+47-	DEL	61	99	46	NA|46	NA	61
Chr16	11810980	11812508	Chr16	11810980	46+1-	Chr16	11812508	1+46-	DEL	1520	99	45	NA|45	0.02	1520
Chr16	6141345	6143185	Chr16	6141345	46+46-	Chr16	6143185	46+46-	DEL	201	99	42	NA|42	NA	201
Chr16	1013516	1014337	Chr16	1013516	43+43-	Chr16	1014337	43+43-	DEL	57	99	43	NA|43	NA	57
Chr16	80300520	80301749	Chr16	80300520	43+43-	Chr16	80301749	43+43-	DEL	59	99	41	NA|41	NA	59
Chr16	4626793	4627769	Chr16	4626793	44+43-	Chr16	4627769	44+43-	DEL	62	99	43	NA|43	NA	62
Chr16	78534503	78535448	Chr16	78534503	44+43-	Chr16	78535448	44+43-	DEL	62	99	43	NA|43	NA	62
Chr16	48734108	48735168	Chr16	48734108	42+42-	Chr16	48735168	42+42-	DEL	336	99	41	NA|41	NA	336
Chr16	77903904	77905252	Chr16	77903904	42+42-	Chr16	77905252	42+42-	DEL	78	99	42	NA|42	NA	78
Chr16	20996526	20997891	Chr16	20996526	41+41-	Chr16	20997891	41+41-	DEL	147	99	39	NA|39	NA	147
Chr16	25558496	25559590	Chr16	25558496	39+39-	Chr16	25559590	39+39-	DEL	79	99	37	NA|37	NA	79
Chr16	80189033	80190655	Chr16	80189033	38+38-	Chr16	80190655	38+38-	DEL	114	99	36	NA|36	NA	114
Chr16	39688246	39689453	Chr16	39688246	38+37-	Chr16	39689453	38+37-	DEL	67	99	36	NA|36	NA	67
Chr16	19152004	19154269	Chr16	19152004	36+36-	Chr16	19154269	36+36-	DEL	84	99	35	NA|35	NA	84
Chr16	68846609	68847397	Chr16	68846609	36+36-	Chr16	68847397	36+36-	DEL	58	99	36	NA|36	NA	58
Chr16	74707057	74708311	Chr16	74707057	36+36-	Chr16	74708311	36+36-	DEL	133	99	34	NA|34	NA	133
Chr16	28502665	28503166	Chr16	28502665	33+1-	Chr16	28503166	2+35-	DEL	504	99	33	NA|33	2.06	504
Chr16	61715522	61716533	Chr16	61715522	35+35-	Chr16	61716533	35+35-	DEL	156	99	33	NA|33	NA	156
Chr16	80638425	80639154	Chr16	80638425	33+34-	Chr16	80639154	33+34-	DEL	81	99	33	NA|33	NA	81
Chr16	1439553	1440548	Chr16	1439553	34+34-	Chr16	1440548	34+34-	DEL	247	99	34	NA|34	NA	247
Chr16	24632440	24633496	Chr16	24632440	34+34-	Chr16	24633496	34+34-	DEL	90	99	31	NA|31	NA	90
Chr16	68848667	68849812	Chr16	68848667	33+33-	Chr16	68849812	33+33-	DEL	60	99	31	NA|31	NA	60
Chr16	70041269	70042188	Chr16	70041269	34+33-	Chr16	70042188	34+33-	DEL	77	99	32	NA|32	NA	77
Chr16	79860207	79861379	Chr16	79860207	31+32-	Chr16	79861379	31+32-	DEL	151	99	30	NA|30	NA	151
Chr16	73875411	73876840	Chr16	73875411	32+32-	Chr16	73876840	32+32-	DEL	120	99	30	NA|30	NA	120
Chr16	78105130	78106186	Chr16	78105130	32+32-	Chr16	78106186	32+32-	DEL	221	99	32	NA|32	NA	221
Chr16	52191571	52197246	Chr16	52191571	30+40-	Chr16	52197246	14+31-	DEL	6166	99	30	NA|30	2.98	6166
Chr16	932228	933446	Chr16	932228	31+31-	Chr16	933446	31+31-	DEL	53	99	30	NA|30	NA	53
Chr16	2917315	2918530	Chr16	2917315	31+31-	Chr16	2918530	31+31-	DEL	77	99	30	NA|30	NA	77
Chr16	19564450	19565333	Chr16	19564450	31+31-	Chr16	19565333	31+31-	DEL	88	99	29	NA|29	NA	88
Chr16	53088280	53089258	Chr16	53088280	31+31-	Chr16	53089258	31+31-	DEL	63	99	26	NA|26	NA	63
Chr16	78160645	78162017	Chr16	78160645	31+31-	Chr16	78162017	31+31-	DEL	60	99	28	NA|28	NA	60
Chr16	50497211	50498015	Chr16	50497211	30+30-	Chr16	50498015	30+30-	DEL	71	99	30	NA|30	NA	71
Chr16	65900716	65901991	Chr16	65900716	30+30-	Chr16	65901991	30+30-	DEL	74	99	26	NA|26	NA	74
Chr16	80195220	80196410	Chr16	80195220	30+30-	Chr16	80196410	30+30-	DEL	79	99	28	NA|28	NA	79
Chr16	56473594	56474683	Chr16	56473594	31+30-	Chr16	56474683	31+30-	DEL	56	99	28	NA|28	NA	56
Chr16	13729194	13730726	Chr16	13729194	29+29-	Chr16	13730726	29+29-	DEL	145	99	26	NA|26	NA	145
Chr16	77952327	77953068	Chr16	77952327	29+29-	Chr16	77953068	29+29-	DEL	107	99	29	NA|29	NA	107
Chr16	80855805	80856552	Chr16	80855805	29+29-	Chr16	80856552	29+29-	DEL	59	99	29	NA|29	NA	59
Chr16	81359140	81360268	Chr16	81359140	29+29-	Chr16	81360268	29+29-	DEL	67	99	25	NA|25	NA	67
Chr16	17619424	17620551	Chr16	17619424	28+28-	Chr16	17620551	28+28-	DEL	64	99	24	NA|24	NA	64
Chr16	27145591	27146622	Chr16	27145591	29+28-	Chr16	27146622	29+28-	DEL	98	99	28	NA|28	NA	98
Chr16	11678355	11679195	Chr16	11678355	27+27-	Chr16	11679195	27+27-	DEL	84	99	25	NA|25	NA	84
Chr16	7495162	7495877	Chr16	7495162	32+3-	Chr16	7495877	1+26-	DEL	814	99	25	NA|25	5.12	814
Chr16	66893261	66894144	Chr16	66893261	26+26-	Chr16	66894144	26+26-	DEL	99	99	25	NA|25	NA	99
Chr16	61690168	61691043	Chr16	61690168	25+25-	Chr16	61691043	25+25-	DEL	140	99	25	NA|25	NA	140
Chr16	28871784	28872591	Chr16	28871784	26+25-	Chr16	28872591	26+25-	DEL	74	99	25	NA|25	NA	74
Chr16	21848511	21849305	Chr16	21848511	23+24-	Chr16	21849305	23+24-	DEL	55	99	22	NA|22	NA	55
Chr16	68074458	68075235	Chr16	68074458	23+24-	Chr16	68075235	23+24-	DEL	129	99	23	NA|23	NA	129
Chr16	31987	34205	Chr16	31987	23+23-	Chr16	34205	23+23-	DEL	77	99	17	NA|17	NA	77
Chr16	68005894	68007185	Chr16	68005894	23+23-	Chr16	68007185	23+23-	DEL	51	99	20	NA|20	NA	51
Chr16	57402678	57403643	Chr16	57402678	21+1-	Chr16	57403643	2+22-	DEL	895	99	22	NA|22	0.04	895
Chr16	27096410	27097213	Chr16	27096410	20+22-	Chr16	27097213	20+22-	DEL	110	99	20	NA|20	NA	110
Chr16	4603432	4604363	Chr16	4603432	22+22-	Chr16	4604363	22+22-	DEL	141	99	21	NA|21	NA	141
Chr16	10014907	10016181	Chr16	10014907	22+22-	Chr16	10016181	22+22-	DEL	55	99	16	NA|16	NA	55
Chr16	76305727	76307216	Chr16	76305727	22+22-	Chr16	76307216	22+22-	DEL	55	99	17	NA|17	NA	55
Chr16	33511438	33512075	Chr16	33511438	20+15-	Chr16	33512075	16+21-	DEL	1367	99	18	NA|18	4.15	1367
Chr16	47101550	47102637	Chr16	47101550	19+21-	Chr16	47102637	19+21-	DEL	75	99	17	NA|17	NA	75
Chr16	9257249	9258453	Chr16	9257249	21+21-	Chr16	9258453	21+21-	DEL	67	99	19	NA|19	NA	67
Chr16	79704883	79705736	Chr16	79704883	21+21-	Chr16	79705736	21+21-	DEL	106	99	21	NA|21	NA	106
Chr16	79861850	79862607	Chr16	79861850	21+21-	Chr16	79862607	21+21-	DEL	52	99	21	NA|21	NA	52
Chr16	29188394	29189141	Chr16	29188394	22+21-	Chr16	29189141	22+21-	DEL	118	99	19	NA|19	NA	118
Chr16	18430826	18432087	Chr16	18430826	19+20-	Chr16	18432087	19+20-	DEL	313	99	18	NA|18	NA	313
Chr16	19944636	19945808	Chr16	19944636	20+20-	Chr16	19945808	20+20-	DEL	74	99	19	NA|19	NA	74
Chr16	31530091	31531174	Chr16	31530091	20+20-	Chr16	31531174	20+20-	DEL	163	99	18	NA|18	NA	163
Chr16	33719444	33720712	Chr16	33719444	20+20-	Chr16	33720712	20+20-	DEL	96	99	17	NA|17	NA	96
Chr16	74158811	74159576	Chr16	74158811	20+20-	Chr16	74159576	20+20-	DEL	64	99	19	NA|19	NA	64
Chr16	81555627	81557160	Chr16	81555627	20+20-	Chr16	81557160	20+20-	DEL	54	99	17	NA|17	NA	54
Chr16	21420226	21421042	Chr16	21420226	19+19-	Chr16	21421042	19+19-	DEL	56	99	18	NA|18	NA	56
Chr16	32327064	32328122	Chr16	32327064	19+19-	Chr16	32328122	19+19-	DEL	92	99	18	NA|18	NA	92
Chr16	66586007	66586866	Chr16	66586007	19+19-	Chr16	66586866	19+19-	DEL	125	99	19	NA|19	NA	125
Chr16	12595948	12596989	Chr16	12595948	20+19-	Chr16	12596989	20+19-	DEL	56	99	18	NA|18	NA	56
Chr16	30272103	30272658	Chr16	30272103	17+1-	Chr16	30272658	2+18-	DEL	320	99	15	NA|15	0.42	320
Chr16	68785659	68787119	Chr16	68785659	16+18-	Chr16	68787119	16+18-	DEL	64	99	15	NA|15	NA	64
Chr16	35620217	35621030	Chr16	35620217	17+18-	Chr16	35621030	17+18-	DEL	56	99	14	NA|14	NA	56
Chr16	1684977	1685783	Chr16	1684977	18+18-	Chr16	1685783	18+18-	DEL	60	99	18	NA|18	NA	60
Chr16	49981449	49982816	Chr16	49981449	18+18-	Chr16	49982816	18+18-	DEL	137	99	17	NA|17	NA	137
Chr16	78598198	78599541	Chr16	78598198	18+18-	Chr16	78599541	18+18-	DEL	139	99	16	NA|16	NA	139
Chr16	19269630	19270752	Chr16	19269630	16+17-	Chr16	19270752	16+17-	DEL	150	99	12	NA|12	NA	150
Chr16	19187068	19187715	Chr16	19187068	17+17-	Chr16	19187715	17+17-	DEL	63	99	17	NA|17	NA	63
Chr16	53239110	53239871	Chr16	53239110	17+17-	Chr16	53239871	17+17-	DEL	114	99	17	NA|17	NA	114
Chr16	29674552	29675246	Chr16	29674552	54+17-	Chr16	29675246	54+17-	DEL	94	99	17	NA|17	NA	94
Chr16	80053216	80054309	Chr16	80053216	15+16-	Chr16	80054309	15+16-	DEL	61	99	13	NA|13	NA	61
Chr16	24727702	24728519	Chr16	24727702	16+16-	Chr16	24728519	16+16-	DEL	54	99	15	NA|15	NA	54
Chr16	59265151	59265925	Chr16	59265151	16+16-	Chr16	59265925	16+16-	DEL	60	99	15	NA|15	NA	60
Chr16	80451867	80452831	Chr16	80451867	16+16-	Chr16	80452831	16+16-	DEL	54	99	14	NA|14	NA	54
Chr16	51132721	51133705	Chr16	51132721	18+16-	Chr16	51133705	18+16-	DEL	68	99	14	NA|14	NA	68
Chr16	14445064	14446007	Chr16	14445064	15+15-	Chr16	14446007	15+15-	DEL	155	99	15	NA|15	NA	155
Chr16	24294747	24295575	Chr16	24294747	15+15-	Chr16	24295575	15+15-	DEL	52	99	15	NA|15	NA	52
Chr16	38952556	38953454	Chr16	38952556	15+15-	Chr16	38953454	15+15-	DEL	54	99	14	NA|14	NA	54
Chr16	58866878	58867667	Chr16	58866878	15+15-	Chr16	58867667	15+15-	DEL	60	99	15	NA|15	NA	60
Chr16	76902568	76903201	Chr16	76902568	15+15-	Chr16	76903201	15+15-	DEL	56	99	15	NA|15	NA	56
Chr16	81644796	81645631	Chr16	81644796	15+15-	Chr16	81645631	15+15-	DEL	56	99	11	NA|11	NA	56
Chr16	13171191	13172020	Chr16	13171191	13+14-	Chr16	13172020	13+14-	DEL	104	99	13	NA|13	NA	104
Chr16	36429911	36430526	Chr16	36429911	13+14-	Chr16	36430526	13+14-	DEL	60	99	13	NA|13	NA	60
Chr16	11843215	11843976	Chr16	11843215	14+14-	Chr16	11843976	14+14-	DEL	62	99	14	NA|14	NA	62
Chr16	12028377	12029894	Chr16	12028377	14+14-	Chr16	12029894	14+14-	DEL	214	99	12	NA|12	NA	214
Chr16	12050107	12050827	Chr16	12050107	14+14-	Chr16	12050827	14+14-	DEL	62	99	13	NA|13	NA	62
Chr16	77658317	77659096	Chr16	77658317	14+14-	Chr16	77659096	14+14-	DEL	56	99	13	NA|13	NA	56
Chr16	77857408	77858204	Chr16	77857408	14+14-	Chr16	77858204	14+14-	DEL	59	99	14	NA|14	NA	59
Chr16	2671132	2672143	Chr16	2671132	12+13-	Chr16	2672143	12+13-	DEL	55	99	12	NA|12	NA	55
Chr16	14236401	14237188	Chr16	14236401	12+13-	Chr16	14237188	12+13-	DEL	154	99	12	NA|12	NA	154
Chr16	76759525	76760926	Chr16	76759525	12+13-	Chr16	76760926	12+13-	DEL	285	99	11	NA|11	NA	285
Chr16	19718534	19719264	Chr16	19718534	13+13-	Chr16	19719264	13+13-	DEL	100	99	13	NA|13	NA	100
Chr16	28750225	28751601	Chr16	28750225	13+13-	Chr16	28751601	13+13-	DEL	205	99	11	NA|11	NA	205
Chr16	37837453	37838146	Chr16	37837453	13+13-	Chr16	37838146	13+13-	DEL	54	99	13	NA|13	NA	54
Chr16	49383897	49384877	Chr16	49383897	13+13-	Chr16	49384877	13+13-	DEL	59	77	8	NA|8	NA	59
Chr16	16716	18154	Chr16	16716	14+13-	Chr16	18154	14+13-	DEL	53	99	13	NA|13	NA	53
Chr16	64554969	64555687	Chr16	64554969	12+3-	Chr16	64555687	1+12-	DEL	702	97	10	NA|10	0.46	702
Chr16	17226564	17227453	Chr16	17226564	9+12-	Chr16	17227453	9+12-	DEL	186	80	8	NA|8	NA	186
Chr16	5760825	5761687	Chr16	5760825	11+12-	Chr16	5761687	11+12-	DEL	56	99	11	NA|11	NA	56
Chr16	10548565	10550135	Chr16	10548565	12+12-	Chr16	10550135	12+12-	DEL	69	85	10	NA|10	NA	69
Chr16	20104632	20105763	Chr16	20104632	12+12-	Chr16	20105763	12+12-	DEL	68	72	8	NA|8	NA	68
Chr16	34943412	34944589	Chr16	34943412	12+12-	Chr16	34944589	12+12-	DEL	53	96	10	NA|10	NA	53
Chr16	46415567	46416348	Chr16	46415567	12+12-	Chr16	46416348	12+12-	DEL	56	99	11	NA|11	NA	56
Chr16	54912428	54913220	Chr16	54912428	12+12-	Chr16	54913220	12+12-	DEL	67	99	11	NA|11	NA	67
Chr16	60210999	60211786	Chr16	60210999	12+12-	Chr16	60211786	12+12-	DEL	67	99	12	NA|12	NA	67
Chr16	72001909	72003063	Chr16	72001909	12+12-	Chr16	72003063	12+12-	DEL	111	97	10	NA|10	NA	111
Chr16	76328407	76329052	Chr16	76328407	12+12-	Chr16	76329052	12+12-	DEL	58	99	11	NA|11	NA	58
Chr16	21902852	21903931	Chr16	21902852	13+12-	Chr16	21903931	13+12-	DEL	104	99	11	NA|11	NA	104
Chr16	78037155	78037524	Chr16	78037155	10+1-	Chr16	78037524	3+11-	DEL	135	99	10	NA|10	0.57	135
Chr16	22298846	22299601	Chr16	22298846	6+11-	Chr16	22299601	6+11-	DEL	54	46	5	NA|5	NA	54
Chr16	29499641	29501238	Chr16	29499641	9+11-	Chr16	29501238	9+11-	DEL	53	31	5	NA|5	NA	53
Chr16	77689300	77690039	Chr16	77689300	10+11-	Chr16	77690039	10+11-	DEL	55	99	9	NA|9	NA	55
Chr16	1322986	1323771	Chr16	1322986	11+11-	Chr16	1323771	11+11-	DEL	54	99	11	NA|11	NA	54
Chr16	6767798	6768793	Chr16	6767798	11+11-	Chr16	6768793	11+11-	DEL	67	89	9	NA|9	NA	67
Chr16	11117969	11118721	Chr16	11117969	11+11-	Chr16	11118721	11+11-	DEL	57	99	11	NA|11	NA	57
Chr16	11455347	11456196	Chr16	11455347	11+11-	Chr16	11456196	11+11-	DEL	56	99	10	NA|10	NA	56
Chr16	16463335	16464144	Chr16	16463335	11+11-	Chr16	16464144	11+11-	DEL	82	99	10	NA|10	NA	82
Chr16	19740333	19740985	Chr16	19740333	11+11-	Chr16	19740985	11+11-	DEL	58	99	10	NA|10	NA	58
Chr16	28568660	28569376	Chr16	28568660	11+11-	Chr16	28569376	11+11-	DEL	56	99	9	NA|9	NA	56
Chr16	54609571	54610321	Chr16	54609571	11+11-	Chr16	54610321	11+11-	DEL	56	99	10	NA|10	NA	56
Chr16	73866735	73867501	Chr16	73866735	11+11-	Chr16	73867501	11+11-	DEL	56	99	11	NA|11	NA	56
Chr16	79633206	79633946	Chr16	79633206	11+11-	Chr16	79633946	11+11-	DEL	53	99	11	NA|11	NA	53
Chr16	16181127	16181558	Chr16	16181127	7+1-	Chr16	16181558	1+10-	DEL	176	95	8	NA|8	0.22	176
Chr16	29085731	29086533	Chr16	29085731	9+10-	Chr16	29086533	9+10-	DEL	57	83	8	NA|8	NA	57
Chr16	2843091	2844220	Chr16	2843091	10+10-	Chr16	2844220	10+10-	DEL	55	72	8	NA|8	NA	55
Chr16	8191154	8191916	Chr16	8191154	10+10-	Chr16	8191916	10+10-	DEL	51	99	9	NA|9	NA	51
Chr16	13793715	13794458	Chr16	13793715	10+10-	Chr16	13794458	10+10-	DEL	65	99	9	NA|9	NA	65
Chr16	70010457	70011248	Chr16	70010457	10+10-	Chr16	70011248	10+10-	DEL	55	83	8	NA|8	NA	55
Chr16	80413350	80414042	Chr16	80413350	10+10-	Chr16	80414042	10+10-	DEL	63	99	9	NA|9	NA	63
Chr16	78636213	78637470	Chr16	78636213	11+10-	Chr16	78637470	11+10-	DEL	55	57	7	NA|7	NA	55
Chr16	23276151	23277371	Chr16	23276151	12+10-	Chr16	23277371	12+10-	DEL	69	58	7	NA|7	NA	69
Chr16	80902014	80902353	Chr16	80902014	8+2-	Chr16	80902353	1+9-	DEL	105	99	8	NA|8	1.37	105
Chr16	31541083	31541974	Chr16	31541083	7+9-	Chr16	31541974	7+9-	DEL	56	54	6	NA|6	NA	56
Chr16	21416980	21418161	Chr16	21416980	8+9-	Chr16	21418161	8+9-	DEL	55	48	6	NA|6	NA	55
Chr16	22252398	22253198	Chr16	22252398	8+9-	Chr16	22253198	8+9-	DEL	181	70	7	NA|7	NA	181
Chr16	54055403	54056016	Chr16	54055403	8+9-	Chr16	54056016	8+9-	DEL	52	92	8	NA|8	NA	52
Chr16	24667174	24668586	Chr16	24667174	9+9-	Chr16	24668586	9+9-	DEL	253	54	7	NA|7	NA	253
Chr16	68390418	68391143	Chr16	68390418	9+9-	Chr16	68391143	9+9-	DEL	79	99	9	NA|9	NA	79
Chr16	25001659	25002845	Chr16	25001659	10+9-	Chr16	25002845	10+9-	DEL	52	37	5	NA|5	NA	52
Chr16	30889792	30890617	Chr16	30889792	8+8-	Chr16	30890617	8+8-	DEL	79	82	8	NA|8	NA	79
Chr16	30965465	30966246	Chr16	30965465	8+8-	Chr16	30966246	8+8-	DEL	55	70	7	NA|7	NA	55
Chr16	75166481	75167190	Chr16	75166481	8+8-	Chr16	75167190	8+8-	DEL	106	87	8	NA|8	NA	106
Chr16	80664252	80664868	Chr16	80664252	8+8-	Chr16	80664868	8+8-	DEL	58	91	8	NA|8	NA	58
Chr16	5882031	5882603	Chr16	5882031	10+8-	Chr16	5882603	10+8-	DEL	53	94	8	NA|8	NA	53
Chr16	13971308	13972289	Chr16	13971308	10+8-	Chr16	13972289	10+8-	DEL	70	77	8	NA|8	NA	70
Chr16	33992267	33992768	Chr16	33992267	6+7-	Chr16	33992768	6+7-	DEL	53	54	5	NA|5	NA	53
Chr16	11723796	11724526	Chr16	11723796	7+7-	Chr16	11724526	7+7-	DEL	58	72	7	NA|7	NA	58
Chr16	15680690	15681980	Chr16	15680690	7+7-	Chr16	15681980	7+7-	DEL	102	35	5	NA|5	NA	102
Chr16	18392204	18392937	Chr16	18392204	7+7-	Chr16	18392937	7+7-	DEL	54	72	7	NA|7	NA	54
Chr16	20211076	20212392	Chr16	20211076	7+7-	Chr16	20212392	7+7-	DEL	54	35	5	NA|5	NA	54
Chr16	66547006	66547680	Chr16	66547006	7+7-	Chr16	66547680	7+7-	DEL	57	74	7	NA|7	NA	57
Chr16	63459595	63460647	Chr16	63459595	8+7-	Chr16	63460647	8+7-	DEL	53	39	5	NA|5	NA	53
Chr16	5696488	5696960	Chr16	5696488	6+6-	Chr16	5696960	6+6-	DEL	55	55	5	NA|5	NA	55
Chr16	5829546	5830148	Chr16	5829546	6+6-	Chr16	5830148	6+6-	DEL	57	63	6	NA|6	NA	57
Chr16	10411675	10412649	Chr16	10411675	6+6-	Chr16	10412649	6+6-	DEL	159	41	5	NA|5	NA	159
Chr16	11127357	11128433	Chr16	11127357	6+6-	Chr16	11128433	6+6-	DEL	55	39	5	NA|5	NA	55
Chr16	17783841	17784792	Chr16	17783841	6+6-	Chr16	17784792	6+6-	DEL	55	41	5	NA|5	NA	55
Chr16	36286291	36287000	Chr16	36286291	6+6-	Chr16	36287000	6+6-	DEL	54	35	4	NA|4	NA	54
Chr16	46790798	46791720	Chr16	46790798	6+6-	Chr16	46791720	6+6-	DEL	51	42	5	NA|5	NA	51
Chr16	56155162	56155754	Chr16	56155162	6+6-	Chr16	56155754	6+6-	DEL	81	50	5	NA|5	NA	81
Chr16	61978208	61979087	Chr16	61978208	6+6-	Chr16	61979087	6+6-	DEL	50	32	4	NA|4	NA	50
Chr16	70777444	70777990	Chr16	70777444	6+6-	Chr16	70777990	6+6-	DEL	50	66	6	NA|6	NA	50
Chr16	81139269	81140203	Chr16	81139269	6+6-	Chr16	81140203	6+6-	DEL	75	41	5	NA|5	NA	75
Chr16	28610191	28610590	Chr16	28610191	5+1-	Chr16	28610590	1+5-	DEL	93	52	4	NA|4	0.39	93
Chr16	30131272	30132082	Chr16	30131272	4+5-	Chr16	30132082	4+5-	DEL	55	33	4	NA|4	NA	55
Chr16	495662	496280	Chr16	495662	5+5-	Chr16	496280	5+5-	DEL	50	49	5	NA|5	NA	50
Chr16	5885449	5886184	Chr16	5885449	5+5-	Chr16	5886184	5+5-	DEL	54	46	5	NA|5	NA	54
Chr16	16178032	16178792	Chr16	16178032	5+5-	Chr16	16178792	5+5-	DEL	72	45	5	NA|5	NA	72
Chr16	24811383	24811944	Chr16	24811383	5+5-	Chr16	24811944	5+5-	DEL	54	38	4	NA|4	NA	54
Chr16	49892511	49893045	Chr16	49892511	5+5-	Chr16	49893045	5+5-	DEL	59	39	4	NA|4	NA	59
Chr16	66951804	66952526	Chr16	66951804	5+5-	Chr16	66952526	5+5-	DEL	73	35	4	NA|4	NA	73
Chr16	68496743	68497387	Chr16	68496743	5+5-	Chr16	68497387	5+5-	DEL	74	49	5	NA|5	NA	74
Chr16	77867807	77868544	Chr16	77867807	5+5-	Chr16	77868544	5+5-	DEL	54	46	5	NA|5	NA	54
Chr16	69001105	69001521	Chr16	69001105	6+1-	Chr16	69001521	2+4-	DEL	54	41	4	NA|4	0.51	54
Chr16	5744947	5745514	Chr16	5744947	4+4-	Chr16	5745514	4+4-	DEL	53	38	4	NA|4	NA	53
Chr16	19990679	19991232	Chr16	19990679	4+4-	Chr16	19991232	4+4-	DEL	52	39	4	NA|4	NA	52
Chr16	33398415	33399137	Chr16	33398415	4+4-	Chr16	33399137	4+4-	DEL	49	35	4	NA|4	NA	49
Chr16	34288771	34289466	Chr16	34288771	4+4-	Chr16	34289466	4+4-	DEL	51	35	4	NA|4	NA	51
Chr16	59158317	59158907	Chr16	59158317	4+4-	Chr16	59158907	4+4-	DEL	52	38	4	NA|4	NA	52
Chr16	72022471	72023063	Chr16	72022471	4+4-	Chr16	72023063	4+4-	DEL	52	38	4	NA|4	NA	52
Chr16	8161367	8161899	Chr16	8161367	5+4-	Chr16	8161899	5+4-	DEL	62	39	4	NA|4	NA	62
Chr17	35645197	35648151	Chr17	35645197	460+468-	Chr17	35648151	460+468-	DEL	110	99	348	NA|348	NA	110
Chr17	25051783	25053475	Chr17	25051783	384+574-	Chr17	25053475	4+115-	DEL	4437	99	110	NA|110	16.7	4437
Chr17	47853596	47854662	Chr17	47853596	95+92-	Chr17	47854662	95+92-	DEL	146	99	91	NA|91	NA	146
Chr17	6244754	6245724	Chr17	6244754	81+81-	Chr17	6245724	81+81-	DEL	70	99	79	NA|79	NA	70
Chr17	50463977	50464818	Chr17	50463977	80+80-	Chr17	50464818	80+80-	DEL	64	99	80	NA|80	NA	64
Chr17	41500306	41501083	Chr17	41500306	21+1-	Chr17	41501083	27+74-	DEL	1390	99	20	NA|20	0.21	1390
Chr17	59888701	59889464	Chr17	59888701	73+73-	Chr17	59889464	73+73-	DEL	64	99	73	NA|73	NA	64
Chr17	61135943	61136750	Chr17	61135943	71+71-	Chr17	61136750	71+71-	DEL	63	99	71	NA|71	NA	63
Chr17	40103172	40104415	Chr17	40103172	69+69-	Chr17	40104415	69+69-	DEL	91	99	66	NA|66	NA	91
Chr17	63063762	63064950	Chr17	63063762	66+66-	Chr17	63064950	66+66-	DEL	74	99	65	NA|65	NA	74
Chr17	43202268	43203210	Chr17	43202268	65+65-	Chr17	43203210	65+65-	DEL	177	99	65	NA|65	NA	177
Chr17	15295711	15296731	Chr17	15295711	64+64-	Chr17	15296731	64+64-	DEL	225	99	63	NA|63	NA	225
Chr17	37969937	37970844	Chr17	37969937	64+64-	Chr17	37970844	64+64-	DEL	149	99	64	NA|64	NA	149
Chr17	25112753	25113105	Chr17	25112753	59+2-	Chr17	25113105	8+62-	DEL	156	99	56	NA|56	2.8	156
Chr17	28821077	28821915	Chr17	28821077	62+62-	Chr17	28821915	62+62-	DEL	68	99	60	NA|60	NA	68
Chr17	10425186	10426057	Chr17	10425186	60+60-	Chr17	10426057	60+60-	DEL	154	99	59	NA|59	NA	154
Chr17	60392464	60393369	Chr17	60392464	60+60-	Chr17	60393369	60+60-	DEL	145	99	60	NA|60	NA	145
Chr17	63008405	63009223	Chr17	63008405	60+60-	Chr17	63009223	60+60-	DEL	60	99	60	NA|60	NA	60
Chr17	73925424	73926183	Chr17	73925424	59+59-	Chr17	73926183	59+59-	DEL	67	99	57	NA|57	NA	67
Chr17	68145678	68146747	Chr17	68145678	58+58-	Chr17	68146747	58+58-	DEL	91	99	57	NA|57	NA	91
Chr17	5079920	5081048	Chr17	5079920	55+55-	Chr17	5081048	55+55-	DEL	59	99	54	NA|54	NA	59
Chr17	38657152	38658068	Chr17	38657152	55+55-	Chr17	38658068	55+55-	DEL	177	99	54	NA|54	NA	177
Chr17	73081726	73082763	Chr17	73081726	52+52-	Chr17	73082763	52+52-	DEL	337	99	51	NA|51	NA	337
Chr17	73709967	73710769	Chr17	73709967	52+52-	Chr17	73710769	52+52-	DEL	65	99	51	NA|51	NA	65
Chr17	60246470	60247295	Chr17	60246470	51+51-	Chr17	60247295	51+51-	DEL	105	99	50	NA|50	NA	105
Chr17	63898131	63899691	Chr17	63898131	51+50-	Chr17	63899691	51+50-	DEL	311	99	45	NA|45	NA	311
Chr17	52637931	52639419	Chr17	52637931	49+1-	Chr17	52639419	1+49-	DEL	1660	99	48	NA|48	1.6	1660
Chr17	451775	452689	Chr17	451775	49+49-	Chr17	452689	49+49-	DEL	68	99	49	NA|49	NA	68
Chr17	53722564	53723537	Chr17	53722564	48+48-	Chr17	53723537	48+48-	DEL	120	99	46	NA|46	NA	120
Chr17	14215768	14217077	Chr17	14215768	61+47-	Chr17	14217077	61+47-	DEL	59	99	44	NA|44	NA	59
Chr17	4652550	4653907	Chr17	4652550	46+46-	Chr17	4653907	46+46-	DEL	82	99	44	NA|44	NA	82
Chr17	55100746	55101502	Chr17	55100746	46+46-	Chr17	55101502	46+46-	DEL	167	99	46	NA|46	NA	167
Chr17	72436749	72437542	Chr17	72436749	43+43-	Chr17	72437542	43+43-	DEL	64	99	43	NA|43	NA	64
Chr17	74222972	74223738	Chr17	74222972	45+41-	Chr17	74223738	45+41-	DEL	96	99	40	NA|40	NA	96
Chr17	52387222	52387604	Chr17	52387222	38+2-	Chr17	52387604	3+38-	DEL	240	99	38	NA|38	0.44	240
Chr17	31463917	31464995	Chr17	31463917	32+37-	Chr17	31464995	32+37-	DEL	245	99	32	NA|32	NA	245
Chr17	53933376	53934236	Chr17	53933376	44+36-	Chr17	53934236	44+36-	DEL	60	99	32	NA|32	NA	60
Chr17	4878951	4879783	Chr17	4878951	33+34-	Chr17	4879783	33+34-	DEL	115	99	32	NA|32	NA	115
Chr17	52802008	52802836	Chr17	52802008	34+34-	Chr17	52802836	34+34-	DEL	173	99	34	NA|34	NA	173
Chr17	28993839	28994982	Chr17	28993839	31+32-	Chr17	28994982	31+32-	DEL	137	99	28	NA|28	NA	137
Chr17	2309338	2310126	Chr17	2309338	32+32-	Chr17	2310126	32+32-	DEL	71	99	32	NA|32	NA	71
Chr17	41699825	41700652	Chr17	41699825	32+32-	Chr17	41700652	32+32-	DEL	62	99	30	NA|30	NA	62
Chr17	68846322	68847100	Chr17	68846322	31+31-	Chr17	68847100	31+31-	DEL	58	99	29	NA|29	NA	58
Chr17	74631292	74632235	Chr17	74631292	31+31-	Chr17	74632235	31+31-	DEL	57	99	30	NA|30	NA	57
Chr17	16869536	16870583	Chr17	16869536	30+30-	Chr17	16870583	30+30-	DEL	284	99	30	NA|30	NA	284
Chr17	41250775	41251664	Chr17	41250775	27+29-	Chr17	41251664	27+29-	DEL	191	99	27	NA|27	NA	191
Chr17	14498313	14499102	Chr17	14498313	29+29-	Chr17	14499102	29+29-	DEL	62	99	29	NA|29	NA	62
Chr17	58911356	58912481	Chr17	58911356	29+29-	Chr17	58912481	29+29-	DEL	252	99	29	NA|29	NA	252
Chr17	20009932	20011509	Chr17	20009932	28+28-	Chr17	20011509	28+28-	DEL	150	99	25	NA|25	NA	150
Chr17	40476007	40476919	Chr17	40476007	26+26-	Chr17	40476919	26+26-	DEL	144	99	24	NA|24	NA	144
Chr17	73196982	73197918	Chr17	73196982	26+26-	Chr17	73197918	26+26-	DEL	108	99	24	NA|24	NA	108
Chr17	67988756	67989938	Chr17	67988756	54+26-	Chr17	67989938	54+26-	DEL	73	99	25	NA|25	NA	73
Chr17	41771703	41772753	Chr17	41771703	26+25-	Chr17	41772753	26+25-	DEL	188	99	24	NA|24	NA	188
Chr17	67709539	67710220	Chr17	67709539	24+10-	Chr17	67710220	3+24-	DEL	968	99	23	NA|23	0.31	968
Chr17	71085539	71086353	Chr17	71085539	24+24-	Chr17	71086353	24+24-	DEL	64	99	22	NA|22	NA	64
Chr17	47568639	47569446	Chr17	47568639	23+23-	Chr17	47569446	23+23-	DEL	67	99	23	NA|23	NA	67
Chr17	41512558	41513242	Chr17	41512558	9+1-	Chr17	41513242	14+22-	DEL	289	99	21	NA|21	0.03	289
Chr17	19274017	19275121	Chr17	19274017	18+22-	Chr17	19275121	18+22-	DEL	56	99	16	NA|16	NA	56
Chr17	70287138	70288347	Chr17	70287138	20+22-	Chr17	70288347	20+22-	DEL	86	99	18	NA|18	NA	86
Chr17	35731699	35732908	Chr17	35731699	21+22-	Chr17	35732908	21+22-	DEL	112	99	20	NA|20	NA	112
Chr17	20457145	20457836	Chr17	20457145	22+22-	Chr17	20457836	22+22-	DEL	160	99	22	NA|22	NA	160
Chr17	20234866	20235762	Chr17	20234866	20+20-	Chr17	20235762	20+20-	DEL	147	99	18	NA|18	NA	147
Chr17	28484754	28486807	Chr17	28484754	20+20-	Chr17	28486807	20+20-	DEL	115	99	15	NA|15	NA	115
Chr17	35222429	35223244	Chr17	35222429	20+20-	Chr17	35223244	20+20-	DEL	58	99	20	NA|20	NA	58
Chr17	2127430	2128762	Chr17	2127430	20+1-	Chr17	2128762	1+19-	DEL	1304	99	19	NA|19	0.16	1304
Chr17	37488723	37489597	Chr17	37488723	19+19-	Chr17	37489597	19+19-	DEL	140	99	19	NA|19	NA	140
Chr17	70797052	70798346	Chr17	70797052	18+18-	Chr17	70798346	18+18-	DEL	97	99	15	NA|15	NA	97
Chr17	22395380	22396408	Chr17	22395380	17+17-	Chr17	22396408	17+17-	DEL	154	99	16	NA|16	NA	154
Chr17	68275593	68276178	Chr17	68275593	17+17-	Chr17	68276178	17+17-	DEL	63	99	17	NA|17	NA	63
Chr17	22889139	22890131	Chr17	22889139	18+17-	Chr17	22890131	18+17-	DEL	106	99	17	NA|17	NA	106
Chr17	72849988	72851164	Chr17	72849988	19+17-	Chr17	72851164	19+17-	DEL	59	99	16	NA|16	NA	59
Chr17	27558641	27559661	Chr17	27558641	15+16-	Chr17	27559661	15+16-	DEL	63	99	15	NA|15	NA	63
Chr17	25210795	25211956	Chr17	25210795	16+16-	Chr17	25211956	16+16-	DEL	75	99	15	NA|15	NA	75
Chr17	72673806	72674608	Chr17	72673806	16+16-	Chr17	72674608	16+16-	DEL	62	99	15	NA|15	NA	62
Chr17	18676824	18678058	Chr17	18676824	7+15-	Chr17	18678058	7+15-	DEL	53	38	5	NA|5	NA	53
Chr17	48061604	48062513	Chr17	48061604	9+15-	Chr17	48062513	9+15-	DEL	61	68	7	NA|7	NA	61
Chr17	4858658	4859703	Chr17	4858658	13+15-	Chr17	4859703	13+15-	DEL	355	99	13	NA|13	NA	355
Chr17	73312019	73312912	Chr17	73312019	15+15-	Chr17	73312912	15+15-	DEL	162	99	13	NA|13	NA	162
Chr17	20389613	20390957	Chr17	20389613	16+15-	Chr17	20390957	16+15-	DEL	54	99	13	NA|13	NA	54
Chr17	27177706	27178522	Chr17	27177706	16+15-	Chr17	27178522	16+15-	DEL	167	99	14	NA|14	NA	167
Chr17	37571884	37572642	Chr17	37571884	16+15-	Chr17	37572642	16+15-	DEL	89	99	15	NA|15	NA	89
Chr17	21430360	21432082	Chr17	21430360	12+14-	Chr17	21432082	12+14-	DEL	55	72	9	NA|9	NA	55
Chr17	43778314	43779074	Chr17	43778314	12+14-	Chr17	43779074	12+14-	DEL	60	99	12	NA|12	NA	60
Chr17	41372209	41372989	Chr17	41372209	13+14-	Chr17	41372989	13+14-	DEL	94	99	12	NA|12	NA	94
Chr17	27464132	27465354	Chr17	27464132	14+14-	Chr17	27465354	14+14-	DEL	149	99	13	NA|13	NA	149
Chr17	41663385	41664164	Chr17	41663385	14+14-	Chr17	41664164	14+14-	DEL	136	99	14	NA|14	NA	136
Chr17	31998202	31999008	Chr17	31998202	15+14-	Chr17	31999008	15+14-	DEL	154	99	13	NA|13	NA	154
Chr17	52042287	52043195	Chr17	52042287	10+13-	Chr17	52043195	10+13-	DEL	156	95	9	NA|9	NA	156
Chr17	2609479	2610459	Chr17	2609479	13+13-	Chr17	2610459	13+13-	DEL	59	99	12	NA|12	NA	59
Chr17	5981734	5982807	Chr17	5981734	13+13-	Chr17	5982807	13+13-	DEL	58	99	12	NA|12	NA	58
Chr17	45069024	45070295	Chr17	45069024	13+13-	Chr17	45070295	13+13-	DEL	55	99	13	NA|13	NA	55
Chr17	11446549	11447362	Chr17	11446549	14+13-	Chr17	11447362	14+13-	DEL	117	99	13	NA|13	NA	117
Chr17	68295219	68296745	Chr17	68295219	15+13-	Chr17	68296745	15+13-	DEL	257	99	13	NA|13	NA	257
Chr17	30649504	30650513	Chr17	30649504	10+12-	Chr17	30650513	10+12-	DEL	67	92	9	NA|9	NA	67
Chr17	601090	602087	Chr17	601090	12+12-	Chr17	602087	12+12-	DEL	100	79	8	NA|8	NA	100
Chr17	36613767	36614519	Chr17	36613767	12+12-	Chr17	36614519	12+12-	DEL	61	99	12	NA|12	NA	61
Chr17	38998303	38999157	Chr17	38998303	12+12-	Chr17	38999157	12+12-	DEL	168	99	12	NA|12	NA	168
Chr17	2454163	2455136	Chr17	2454163	8+11-	Chr17	2455136	8+11-	DEL	76	79	8	NA|8	NA	76
Chr17	26738214	26739058	Chr17	26738214	11+11-	Chr17	26739058	11+11-	DEL	140	98	9	NA|9	NA	140
Chr17	36438840	36439620	Chr17	36438840	11+11-	Chr17	36439620	11+11-	DEL	69	99	11	NA|11	NA	69
Chr17	55054985	55055742	Chr17	55054985	11+11-	Chr17	55055742	11+11-	DEL	55	99	11	NA|11	NA	55
Chr17	74743428	74744163	Chr17	74743428	11+11-	Chr17	74744163	11+11-	DEL	58	99	11	NA|11	NA	58
Chr17	74781239	74782773	Chr17	74781239	11+11-	Chr17	74782773	11+11-	DEL	57	65	8	NA|8	NA	57
Chr17	23148816	23150096	Chr17	23148816	7+10-	Chr17	23150096	7+10-	DEL	84	59	7	NA|7	NA	84
Chr17	27744997	27746642	Chr17	27744997	9+10-	Chr17	27746642	9+10-	DEL	182	52	7	NA|7	NA	182
Chr17	42012301	42013494	Chr17	42012301	9+10-	Chr17	42013494	9+10-	DEL	181	86	9	NA|9	NA	181
Chr17	6860167	6860999	Chr17	6860167	10+10-	Chr17	6860999	10+10-	DEL	59	99	9	NA|9	NA	59
Chr17	18368615	18369428	Chr17	18368615	10+10-	Chr17	18369428	10+10-	DEL	63	99	10	NA|10	NA	63
Chr17	37813575	37814654	Chr17	37813575	10+10-	Chr17	37814654	10+10-	DEL	56	76	8	NA|8	NA	56
Chr17	73728667	73729289	Chr17	73728667	10+10-	Chr17	73729289	10+10-	DEL	55	99	10	NA|10	NA	55
Chr17	23702262	23703525	Chr17	23702262	11+10-	Chr17	23703525	11+10-	DEL	148	84	9	NA|9	NA	148
Chr17	12153558	12153942	Chr17	12153558	6+1-	Chr17	12153942	3+9-	DEL	80	39	6	NA|6	0.31	80
Chr17	14988492	14989553	Chr17	14988492	7+9-	Chr17	14989553	7+9-	DEL	54	64	7	NA|7	NA	54
Chr17	25417369	25418148	Chr17	25417369	8+9-	Chr17	25418148	8+9-	DEL	148	87	8	NA|8	NA	148
Chr17	41505819	41506695	Chr17	41505819	8+9-	Chr17	41506695	8+9-	DEL	233	83	8	NA|8	NA	233
Chr17	6745491	6746204	Chr17	6745491	9+9-	Chr17	6746204	9+9-	DEL	115	89	8	NA|8	NA	115
Chr17	11755830	11756515	Chr17	11755830	9+9-	Chr17	11756515	9+9-	DEL	56	99	9	NA|9	NA	56
Chr17	20594159	20594972	Chr17	20594159	9+9-	Chr17	20594972	9+9-	DEL	193	85	8	NA|8	NA	193
Chr17	73541289	73542230	Chr17	73541289	9+9-	Chr17	73542230	9+9-	DEL	58	81	8	NA|8	NA	58
Chr17	41478177	41478941	Chr17	41478177	10+9-	Chr17	41478941	10+9-	DEL	135	99	9	NA|9	NA	135
Chr17	25438995	25440060	Chr17	25438995	6+8-	Chr17	25440060	6+8-	DEL	55	41	5	NA|5	NA	55
Chr17	10264660	10265358	Chr17	10264660	7+8-	Chr17	10265358	7+8-	DEL	70	76	7	NA|7	NA	70
Chr17	1039477	1040158	Chr17	1039477	8+8-	Chr17	1040158	8+8-	DEL	76	76	7	NA|7	NA	76
Chr17	10332383	10333172	Chr17	10332383	8+8-	Chr17	10333172	8+8-	DEL	59	72	7	NA|7	NA	59
Chr17	27873667	27874561	Chr17	27873667	8+8-	Chr17	27874561	8+8-	DEL	239	82	8	NA|8	NA	239
Chr17	31307108	31307908	Chr17	31307108	8+8-	Chr17	31307908	8+8-	DEL	54	46	5	NA|5	NA	54
Chr17	6198583	6199536	Chr17	6198583	9+8-	Chr17	6199536	9+8-	DEL	56	67	7	NA|7	NA	56
Chr17	65455012	65455855	Chr17	65455012	9+8-	Chr17	65455855	9+8-	DEL	58	84	8	NA|8	NA	58
Chr17	32912023	32912883	Chr17	32912023	12+8-	Chr17	32912883	12+8-	DEL	225	70	7	NA|7	NA	225
Chr17	39562628	39563508	Chr17	39562628	5+7-	Chr17	39563508	5+7-	DEL	176	44	5	NA|5	NA	176
Chr17	1061654	1062336	Chr17	1061654	6+7-	Chr17	1062336	6+7-	DEL	73	62	6	NA|6	NA	73
Chr17	36390703	36391381	Chr17	36390703	6+7-	Chr17	36391381	6+7-	DEL	118	63	6	NA|6	NA	118
Chr17	3995673	3996447	Chr17	3995673	7+7-	Chr17	3996447	7+7-	DEL	120	73	7	NA|7	NA	120
Chr17	11980713	11981509	Chr17	11980713	7+7-	Chr17	11981509	7+7-	DEL	57	72	7	NA|7	NA	57
Chr17	24148206	24148974	Chr17	24148206	7+7-	Chr17	24148974	7+7-	DEL	80	73	7	NA|7	NA	80
Chr17	28395587	28396775	Chr17	28395587	7+7-	Chr17	28396775	7+7-	DEL	61	49	6	NA|6	NA	61
Chr17	40675569	40676744	Chr17	40675569	7+7-	Chr17	40676744	7+7-	DEL	58	50	6	NA|6	NA	58
Chr17	59640085	59640624	Chr17	59640085	7+7-	Chr17	59640624	7+7-	DEL	56	83	7	NA|7	NA	56
Chr17	74363652	74364210	Chr17	74363652	7+7-	Chr17	74364210	7+7-	DEL	57	82	7	NA|7	NA	57
Chr17	37582418	37583235	Chr17	37582418	10+7-	Chr17	37583235	10+7-	DEL	125	71	7	NA|7	NA	125
Chr17	26054043	26054765	Chr17	26054043	5+6-	Chr17	26054765	5+6-	DEL	52	36	4	NA|4	NA	52
Chr17	35987768	35988518	Chr17	35987768	5+6-	Chr17	35988518	5+6-	DEL	58	35	4	NA|4	NA	58
Chr17	2328067	2328788	Chr17	2328067	6+6-	Chr17	2328788	6+6-	DEL	53	61	6	NA|6	NA	53
Chr17	3973209	3974231	Chr17	3973209	6+6-	Chr17	3974231	6+6-	DEL	54	41	5	NA|5	NA	54
Chr17	17766292	17767062	Chr17	17766292	6+6-	Chr17	17767062	6+6-	DEL	54	35	4	NA|4	NA	54
Chr17	23577356	23578066	Chr17	23577356	6+6-	Chr17	23578066	6+6-	DEL	83	48	5	NA|5	NA	83
Chr17	54148164	54148916	Chr17	54148164	6+6-	Chr17	54148916	6+6-	DEL	57	47	5	NA|5	NA	57
Chr17	73963044	73963694	Chr17	73963044	6+6-	Chr17	73963694	6+6-	DEL	57	37	4	NA|4	NA	57
Chr17	42026351	42027805	Chr17	42026351	5+3-	Chr17	42027805	3+5-	DEL	1390	59	5	NA|5	0.51	1390
Chr17	16852317	16853116	Chr17	16852317	5+5-	Chr17	16853116	5+5-	DEL	62	46	5	NA|5	NA	62
Chr17	45085770	45086373	Chr17	45085770	5+5-	Chr17	45086373	5+5-	DEL	53	52	5	NA|5	NA	53
Chr17	60949557	60950534	Chr17	60949557	5+5-	Chr17	60950534	5+5-	DEL	52	42	5	NA|5	NA	52
Chr17	64134318	64135027	Chr17	64134318	5+5-	Chr17	64135027	5+5-	DEL	68	36	4	NA|4	NA	68
Chr17	68048481	68049387	Chr17	68048481	5+5-	Chr17	68049387	5+5-	DEL	64	44	5	NA|5	NA	64
Chr17	15623238	15624028	Chr17	15623238	7+5-	Chr17	15624028	7+5-	DEL	54	46	5	NA|5	NA	54
Chr17	27545889	27546368	Chr17	27545889	4+2-	Chr17	27546368	1+4-	DEL	300	44	4	NA|4	0.12	300
Chr17	5463366	5464015	Chr17	5463366	4+4-	Chr17	5464015	4+4-	DEL	55	38	4	NA|4	NA	55
Chr17	6837560	6838328	Chr17	6837560	4+4-	Chr17	6838328	4+4-	DEL	54	35	4	NA|4	NA	54
Chr17	37180396	37180967	Chr17	37180396	4+4-	Chr17	37180967	4+4-	DEL	57	39	4	NA|4	NA	57
Chr17	40313781	40314485	Chr17	40313781	4+4-	Chr17	40314485	4+4-	DEL	54	36	4	NA|4	NA	54
Chr18	65958233	65960229	Chr18	65958233	101+101-	Chr18	65960229	101+101-	DEL	157	99	78	NA|78	NA	157
Chr18	10059624	10060721	Chr18	10059624	80+2-	Chr18	10060721	5+81-	DEL	1169	99	78	NA|78	0.03	1169
Chr18	35245351	35304450	Chr18	35245351	77+2-	Chr18	35304450	11+81-	DEL	59690	99	77	NA|77	2.16	59690
Chr18	8993715	8995269	Chr18	8993715	81+3-	Chr18	8995269	2+80-	DEL	1566	99	78	NA|78	0.01	1566
Chr18	43	1519	Chr18	43	46+62-	Chr18	1519	46+62-	DEL	63	54	7	NA|7	NA	63
Chr18	25594691	25595551	Chr18	25594691	62+62-	Chr18	25595551	62+62-	DEL	116	99	61	NA|61	NA	116
Chr18	52075960	52077499	Chr18	52075960	59+60-	Chr18	52077499	59+60-	DEL	127	99	55	NA|55	NA	127
Chr18	5682440	5683503	Chr18	5682440	60+60-	Chr18	5683503	60+60-	DEL	314	99	59	NA|59	NA	314
Chr18	42654421	42655308	Chr18	42654421	57+57-	Chr18	42655308	57+57-	DEL	147	99	54	NA|54	NA	147
Chr18	33128245	33129365	Chr18	33128245	52+52-	Chr18	33129365	52+52-	DEL	58	99	51	NA|51	NA	58
Chr18	46269869	46270843	Chr18	46269869	49+48-	Chr18	46270843	49+48-	DEL	61	99	48	NA|48	NA	61
Chr18	65052765	65054510	Chr18	65052765	46+46-	Chr18	65054510	46+46-	DEL	150	99	41	NA|41	NA	150
Chr18	26309818	26310910	Chr18	26309818	45+44-	Chr18	26310910	45+44-	DEL	376	99	44	NA|44	NA	376
Chr18	17026096	17027060	Chr18	17026096	42+42-	Chr18	17027060	42+42-	DEL	305	99	42	NA|42	NA	305
Chr18	5712499	5713765	Chr18	5712499	41+41-	Chr18	5713765	41+41-	DEL	67	99	36	NA|36	NA	67
Chr18	28223081	28223910	Chr18	28223081	42+41-	Chr18	28223910	42+41-	DEL	78	99	41	NA|41	NA	78
Chr18	57169827	57171621	Chr18	57169827	40+40-	Chr18	57171621	40+40-	DEL	55	99	34	NA|34	NA	55
Chr18	10107585	10108760	Chr18	10107585	38+1-	Chr18	10108760	1+39-	DEL	1038	99	38	NA|38	NA	1038
Chr18	9865656	9866636	Chr18	9865656	39+39-	Chr18	9866636	39+39-	DEL	57	99	38	NA|38	NA	57
Chr18	5075795	5076589	Chr18	5075795	37+38-	Chr18	5076589	37+38-	DEL	59	99	35	NA|35	NA	59
Chr18	50890139	50892240	Chr18	50890139	35+37-	Chr18	50892240	35+37-	DEL	65	99	25	NA|25	NA	65
Chr18	12011035	12012257	Chr18	12011035	38+37-	Chr18	12012257	38+37-	DEL	164	99	36	NA|36	NA	164
Chr18	64689475	64690412	Chr18	64689475	38+37-	Chr18	64690412	38+37-	DEL	194	99	37	NA|37	NA	194
Chr18	10689689	10690568	Chr18	10689689	35+35-	Chr18	10690568	35+35-	DEL	59	99	34	NA|34	NA	59
Chr18	26117903	26118728	Chr18	26117903	34+34-	Chr18	26118728	34+34-	DEL	73	99	31	NA|31	NA	73
Chr18	41584348	41585876	Chr18	41584348	35+34-	Chr18	41585876	35+34-	DEL	123	99	32	NA|32	NA	123
Chr18	37767143	37767923	Chr18	37767143	33+33-	Chr18	37767923	33+33-	DEL	58	99	32	NA|32	NA	58
Chr18	1161234	1161937	Chr18	1161234	32+32-	Chr18	1161937	32+32-	DEL	72	99	31	NA|31	NA	72
Chr18	10411554	10412838	Chr18	10411554	32+32-	Chr18	10412838	32+32-	DEL	64	99	29	NA|29	NA	64
Chr18	65126080	65127202	Chr18	65126080	32+32-	Chr18	65127202	32+32-	DEL	219	99	30	NA|30	NA	219
Chr18	3904074	3905240	Chr18	3904074	31+31-	Chr18	3905240	31+31-	DEL	179	99	30	NA|30	NA	179
Chr18	23742125	23743906	Chr18	23742125	29+30-	Chr18	23743906	29+30-	DEL	66	99	26	NA|26	NA	66
Chr18	5718593	5719403	Chr18	5718593	30+30-	Chr18	5719403	30+30-	DEL	81	99	30	NA|30	NA	81
Chr18	38407913	38409040	Chr18	38407913	30+30-	Chr18	38409040	30+30-	DEL	60	99	29	NA|29	NA	60
Chr18	51835106	51835877	Chr18	51835106	30+30-	Chr18	51835877	30+30-	DEL	54	99	30	NA|30	NA	54
Chr18	64598967	64601627	Chr18	64598967	5+24-	Chr18	64601627	13+29-	DEL	1428	58	7	NA|7	1.69	1428
Chr18	5315501	5316439	Chr18	5315501	28+28-	Chr18	5316439	28+28-	DEL	157	99	27	NA|27	NA	157
Chr18	49424045	49425132	Chr18	49424045	28+28-	Chr18	49425132	28+28-	DEL	103	99	26	NA|26	NA	103
Chr18	62884360	62885052	Chr18	62884360	28+28-	Chr18	62885052	28+28-	DEL	54	99	28	NA|28	NA	54
Chr18	64681542	64683069	Chr18	64681542	28+28-	Chr18	64683069	28+28-	DEL	99	99	24	NA|24	NA	99
Chr18	65032560	65033346	Chr18	65032560	28+28-	Chr18	65033346	28+28-	DEL	89	99	27	NA|27	NA	89
Chr18	58421565	58423514	Chr18	58421565	29+28-	Chr18	58423514	29+28-	DEL	595	99	25	NA|25	NA	595
Chr18	48974501	48975619	Chr18	48974501	27+27-	Chr18	48975619	27+27-	DEL	118	99	26	NA|26	NA	118
Chr18	64014478	64015870	Chr18	64014478	27+27-	Chr18	64015870	27+27-	DEL	74	99	22	NA|22	NA	74
Chr18	26702035	26703335	Chr18	26702035	27+2-	Chr18	26703335	1+26-	DEL	1255	99	25	NA|25	0.02	1255
Chr18	944968	946180	Chr18	944968	25+26-	Chr18	946180	25+26-	DEL	61	99	23	NA|23	NA	61
Chr18	1138022	1138932	Chr18	1138022	26+26-	Chr18	1138932	26+26-	DEL	54	99	24	NA|24	NA	54
Chr18	7055421	7056200	Chr18	7055421	25+25-	Chr18	7056200	25+25-	DEL	55	99	25	NA|25	NA	55
Chr18	58266617	58267393	Chr18	58266617	25+25-	Chr18	58267393	25+25-	DEL	64	99	24	NA|24	NA	64
Chr18	5542363	5542803	Chr18	5542363	24+1-	Chr18	5542803	2+24-	DEL	414	99	23	NA|23	0.35	414
Chr18	51746057	51746739	Chr18	51746057	24+1-	Chr18	51746739	3+24-	DEL	702	99	21	NA|21	0.95	702
Chr18	6457860	6458703	Chr18	6457860	24+24-	Chr18	6458703	24+24-	DEL	55	99	22	NA|22	NA	55
Chr18	8848071	8849082	Chr18	8848071	24+24-	Chr18	8849082	24+24-	DEL	56	99	22	NA|22	NA	56
Chr18	32400471	32401246	Chr18	32400471	24+24-	Chr18	32401246	24+24-	DEL	75	99	23	NA|23	NA	75
Chr18	50156754	50157627	Chr18	50156754	24+24-	Chr18	50157627	24+24-	DEL	181	99	23	NA|23	NA	181
Chr18	5502213	5503497	Chr18	5502213	25+24-	Chr18	5503497	25+24-	DEL	59	99	22	NA|22	NA	59
[truncated: 6,201 more rows]
