# Supplementary material for: Global assessment of genomic variation in cattle by genome resequencing and high-throughput genotyping
Source: BMC Genomics. 2011 Nov 14;12:557. doi: 10.1186/1471-2164-12-557 (PMC3248099; doi:10.1186/1471-2164-12-557)
Supplement: Additional file 9 — Structural variant list. The structural variants detected by the Pindel tool (UMD3.1 coordinates). [file 1471-2164-12-557-S9.TXT]

Chr10	15419200	15419214	D	13
Chr10	47202914	47202928	D	13
Chr10	47803272	47803286	D	13
Chr10	63855099	63855113	D	13
Chr10	65864404	65864418	D	13
Chr10	85998215	85998229	D	13
Chr10	27345459	27345473	D	13
Chr10	74637801	74637815	D	13
Chr11	6063272	6063286	D	13
Chr11	12827081	12827095	D	13
Chr11	30668599	30668613	D	13
Chr11	45613546	45613560	D	13
Chr11	59103303	59103317	D	13
Chr11	74125799	74125813	D	13
Chr11	90150665	90150679	D	13
Chr12	50894317	50894331	D	13
Chr12	79605782	79605796	D	13
Chr13	20636030	20636044	D	13
Chr13	41835484	41835498	D	13
Chr13	53711883	53711897	D	13
Chr13	69542467	69542481	D	13
Chr13	72845887	72845901	D	13
Chr14	9508468	9508482	D	13
Chr14	14244585	14244599	D	13
Chr14	32182586	32182600	D	13
Chr14	58234149	58234163	D	13
Chr14	84337372	84337386	D	13
Chr14	62037957	62037971	D	13
Chr15	25627614	25627628	D	13
Chr15	39718459	39718473	D	13
Chr16	7057285	7057299	D	13
Chr16	22044408	22044422	D	13
Chr16	33272683	33272697	D	13
Chr17	12096066	12096080	D	13
Chr17	17377021	17377035	D	13
Chr17	19640027	19640041	D	13
Chr17	46585564	46585578	D	13
Chr17	46844569	46844583	D	13
Chr17	48713653	48713667	D	13
Chr17	71512467	71512481	D	13
Chr17	74327290	74327304	D	13
Chr17	67824971	67824985	D	13
Chr18	8020359	8020373	D	13
Chr18	10216043	10216057	D	13
Chr18	12675012	12675026	D	13
Chr18	26301832	26301846	D	13
Chr18	48547690	48547704	D	13
Chr18	53596346	53596360	D	13
Chr18	63605269	63605283	D	13
Chr19	8546005	8546019	D	13
Chr19	17252711	17252725	D	13
Chr19	24533201	24533215	D	13
Chr19	25624046	25624060	D	13
Chr19	35138214	35138228	D	13
Chr19	19312516	19312530	D	13
Chr1	4547464	4547478	D	13
Chr1	5107219	5107233	D	13
Chr1	12849132	12849146	D	13
Chr1	28949605	28949619	D	13
Chr1	42721177	42721191	D	13
Chr1	73092346	73092360	D	13
Chr1	108439808	108439822	D	13
Chr1	146886922	146886936	D	13
Chr1	149605583	149605597	D	13
Chr1	150217786	150217800	D	13
Chr1	9521461	9521475	D	13
Chr1	48736947	48736961	D	13
Chr1	49681548	49681562	D	13
Chr1	108248017	108248031	D	13
Chr1	142163899	142163913	D	13
Chr20	8022751	8022765	D	13
Chr20	28868337	28868351	D	13
Chr21	18158229	18158243	D	13
Chr21	21040956	21040970	D	13
Chr21	27471515	27471529	D	13
Chr21	28287281	28287295	D	13
Chr23	21719232	21719246	D	13
Chr24	12011502	12011516	D	13
Chr24	16619924	16619938	D	13
Chr24	21760895	21760909	D	13
Chr24	33071225	33071239	D	13
Chr24	39291389	39291403	D	13
Chr24	55569374	55569388	D	13
Chr24	27629028	27629042	D	13
Chr25	210095	210109	D	13
Chr25	15817548	15817562	D	13
Chr25	21727773	21727787	D	13
Chr25	23772422	23772436	D	13
Chr25	27257832	27257846	D	13
Chr26	23132034	23132048	D	13
Chr26	28307363	28307377	D	13
Chr26	35236027	35236041	D	13
Chr26	43245853	43245867	D	13
Chr27	5325256	5325270	D	13
Chr27	5633443	5633457	D	13
Chr27	44910746	44910760	D	13
Chr28	8264617	8264631	D	13
Chr28	27316210	27316224	D	13
Chr28	42935321	42935335	D	13
Chr28	45359575	45359589	D	13
Chr28	3499331	3499345	D	13
Chr28	37299613	37299627	D	13
Chr29	12279422	12279436	D	13
Chr29	24802382	24802396	D	13
Chr29	26786041	26786055	D	13
Chr29	29050340	29050354	D	13
Chr29	41998788	41998802	D	13
Chr29	47030879	47030893	D	13
Chr29	24273653	24273667	D	13
Chr2	5326130	5326144	D	13
Chr2	28407932	28407946	D	13
Chr2	84797943	84797957	D	13
Chr2	92511194	92511208	D	13
Chr2	133503605	133503619	D	13
Chr3	12074982	12074996	D	13
Chr3	92539607	92539621	D	13
Chr3	96384049	96384063	D	13
Chr3	109070656	109070670	D	13
Chr3	114430313	114430327	D	13
Chr3	33989981	33989995	D	13
Chr3	54922745	54922759	D	13
Chr3	99438027	99438041	D	13
Chr4	11181793	11181807	D	13
Chr4	63196059	63196073	D	13
Chr4	68459513	68459527	D	13
Chr4	104343069	104343083	D	13
Chr5	4347614	4347628	D	13
Chr5	16158111	16158125	D	13
Chr5	16164326	16164340	D	13
Chr5	48890754	48890768	D	13
Chr5	74138745	74138759	D	13
Chr5	99510216	99510230	D	13
Chr5	113586944	113586958	D	13
Chr5	24638799	24638813	D	13
Chr5	74902775	74902789	D	13
Chr6	21789502	21789516	D	13
Chr6	28070011	28070025	D	13
Chr6	61829914	61829928	D	13
Chr6	104417134	104417148	D	13
Chr7	30879400	30879414	D	13
Chr7	48050293	48050307	D	13
Chr7	65574797	65574811	D	13
Chr7	101302811	101302825	D	13
Chr7	88440300	88440314	D	13
Chr8	21828131	21828145	D	13
Chr8	28434835	28434849	D	13
Chr8	87403277	87403291	D	13
Chr8	90002015	90002029	D	13
Chr8	99435366	99435380	D	13
Chr8	112835514	112835528	D	13
Chr8	112860877	112860891	D	13
Chr8	44428241	44428255	D	13
Chr9	11138872	11138886	D	13
Chr9	16189490	16189504	D	13
Chr9	20279427	20279441	D	13
Chr9	26778309	26778323	D	13
Chr9	32430770	32430784	D	13
Chr9	33176774	33176788	D	13
Chr9	48714102	48714116	D	13
Chr9	86648737	86648751	D	13
Chr9	92878102	92878116	D	13
Chr9	98703177	98703191	D	13
Chr9	103012096	103012110	D	13
Chr9	10303841	10303855	D	13
ChrX	18866377	18866391	D	13
ChrX	146003203	146003217	D	13
Chr10	50554862	50554877	D	14
Chr10	51803682	51803697	D	14
Chr10	87951724	87951739	D	14
Chr10	103591505	103591520	D	14
Chr10	83848901	83848916	D	14
Chr11	2053341	2053356	D	14
Chr11	22666540	22666555	D	14
Chr11	50069333	50069348	D	14
Chr11	54227051	54227066	D	14
Chr11	77745028	77745043	D	14
Chr11	77728436	77728451	D	14
Chr12	72384942	72384957	D	14
Chr12	13664947	13664962	D	14
Chr13	34932168	34932183	D	14
Chr13	6108195	6108210	D	14
Chr13	66039168	66039183	D	14
Chr14	7515132	7515147	D	14
Chr14	13308877	13308892	D	14
Chr14	76374749	76374764	D	14
Chr14	5103245	5103260	D	14
Chr14	65827372	65827387	D	14
Chr15	5712524	5712539	D	14
Chr15	12355013	12355028	D	14
Chr15	42845673	42845688	D	14
Chr15	68021945	68021960	D	14
Chr15	70320725	70320740	D	14
Chr15	41037891	41037906	D	14
Chr16	32933044	32933059	D	14
Chr16	75949742	75949757	D	14
Chr17	1705668	1705683	D	14
Chr17	41804393	41804408	D	14
Chr17	56882305	56882320	D	14
Chr17	3292160	3292175	D	14
Chr17	4552387	4552402	D	14
Chr18	6171890	6171905	D	14
Chr18	9504014	9504029	D	14
Chr18	44292252	44292267	D	14
Chr18	51897507	51897522	D	14
Chr19	2639807	2639822	D	14
Chr19	36416949	36416964	D	14
Chr19	44438330	44438345	D	14
Chr19	55425895	55425910	D	14
Chr19	2485927	2485942	D	14
Chr1	62674280	62674295	D	14
Chr1	73069955	73069970	D	14
Chr1	131785644	131785659	D	14
Chr1	62964815	62964830	D	14
Chr1	132880789	132880804	D	14
Chr1	149149279	149149294	D	14
Chr20	36137910	36137925	D	14
Chr20	69263474	69263489	D	14
Chr21	15814683	15814698	D	14
Chr21	18854441	18854456	D	14
Chr23	27252321	27252336	D	14
Chr23	9471509	9471524	D	14
Chr23	26874086	26874101	D	14
Chr23	38126650	38126665	D	14
Chr24	8193765	8193780	D	14
Chr24	14429133	14429148	D	14
Chr24	25504499	25504514	D	14
Chr24	31918769	31918784	D	14
Chr24	37770962	37770977	D	14
Chr24	51931899	51931914	D	14
Chr24	40877338	40877353	D	14
Chr25	17564234	17564249	D	14
Chr25	35829079	35829094	D	14
Chr26	35314150	35314165	D	14
Chr26	24819033	24819048	D	14
Chr27	10521519	10521534	D	14
Chr28	26690402	26690417	D	14
Chr28	44016179	44016194	D	14
Chr28	28853885	28853900	D	14
Chr28	43619027	43619042	D	14
Chr29	1383300	1383315	D	14
Chr29	9423842	9423857	D	14
Chr29	30127380	30127395	D	14
Chr29	35775500	35775515	D	14
Chr2	63929669	63929684	D	14
Chr2	79224999	79225014	D	14
Chr2	105370012	105370027	D	14
Chr2	114259070	114259085	D	14
Chr2	116067009	116067024	D	14
Chr2	127435272	127435287	D	14
Chr2	136099030	136099045	D	14
Chr2	134814858	134814873	D	14
Chr3	44399832	44399847	D	14
Chr3	44409162	44409177	D	14
Chr3	60932547	60932562	D	14
Chr3	61699443	61699458	D	14
Chr3	80200452	80200467	D	14
Chr3	90330871	90330886	D	14
Chr3	92388960	92388975	D	14
Chr3	100787391	100787406	D	14
Chr3	114156347	114156362	D	14
Chr3	117624374	117624389	D	14
Chr4	961914	961929	D	14
Chr4	4565118	4565133	D	14
Chr4	27872335	27872350	D	14
Chr4	69903074	69903089	D	14
Chr4	3165586	3165601	D	14
Chr4	82176992	82177007	D	14
Chr5	13582576	13582591	D	14
Chr5	36351027	36351042	D	14
Chr5	43221064	43221079	D	14
Chr5	46463586	46463601	D	14
Chr5	79779703	79779718	D	14
Chr5	114056546	114056561	D	14
Chr6	56546006	56546021	D	14
Chr6	119255274	119255289	D	14
Chr6	98126111	98126126	D	14
Chr7	2165057	2165072	D	14
Chr7	14321752	14321767	D	14
Chr7	26561762	26561777	D	14
Chr7	33573367	33573382	D	14
Chr7	36676372	36676387	D	14
Chr7	61556409	61556424	D	14
Chr7	67395913	67395928	D	14
Chr7	83272840	83272855	D	14
Chr7	40734634	40734649	D	14
Chr8	20405153	20405168	D	14
Chr8	93050016	93050031	D	14
Chr8	93015195	93015210	D	14
Chr9	66851321	66851336	D	14
Chr9	79666582	79666597	D	14
Chr9	83399386	83399401	D	14
Chr9	83701719	83701734	D	14
Chr9	88362681	88362696	D	14
Chr9	96690149	96690164	D	14
ChrX	142983439	142983454	D	14
Chr10	13709892	13709908	D	15
Chr10	26378824	26378840	D	15
Chr10	48178891	48178907	D	15
Chr10	97179097	97179113	D	15
Chr11	39449795	39449811	D	15
Chr11	69135386	69135402	D	15
Chr12	22832936	22832952	D	15
Chr12	53817313	53817329	D	15
Chr12	79382381	79382397	D	15
Chr12	77757413	77757429	D	15
Chr14	30808548	30808564	D	15
Chr14	44050881	44050897	D	15
Chr15	33118653	33118669	D	15
Chr15	54214142	54214158	D	15
Chr15	67808762	67808778	D	15
Chr16	11086617	11086633	D	15
Chr16	37126231	37126247	D	15
Chr16	68892654	68892670	D	15
Chr17	45777841	45777857	D	15
Chr17	63573266	63573282	D	15
Chr17	73887960	73887976	D	15
Chr17	69170720	69170736	D	15
Chr18	53994275	53994291	D	15
Chr19	2430158	2430174	D	15
Chr19	16856870	16856886	D	15
Chr19	29647010	29647026	D	15
Chr19	37436847	37436863	D	15
Chr19	45141799	45141815	D	15
Chr1	33988160	33988176	D	15
Chr1	61344797	61344813	D	15
Chr1	73550474	73550490	D	15
Chr1	50156769	50156785	D	15
Chr1	119564463	119564479	D	15
Chr1	122630714	122630730	D	15
Chr20	6831506	6831522	D	15
Chr20	21257298	21257314	D	15
Chr20	24692205	24692221	D	15
Chr20	63988708	63988724	D	15
Chr20	28462719	28462735	D	15
Chr21	56094447	56094463	D	15
Chr23	3880801	3880817	D	15
Chr23	31839504	31839520	D	15
Chr24	8369822	8369838	D	15
Chr24	10013968	10013984	D	15
Chr24	19411588	19411604	D	15
Chr25	13595956	13595972	D	15
Chr25	14601767	14601783	D	15
Chr25	38618247	38618263	D	15
Chr26	2802447	2802463	D	15
Chr26	21956749	21956765	D	15
Chr26	48867779	48867795	D	15
Chr28	25317258	25317274	D	15
Chr28	45513890	45513906	D	15
Chr29	23977947	23977963	D	15
Chr29	45537359	45537375	D	15
Chr29	13253826	13253842	D	15
Chr2	5464973	5464989	D	15
Chr2	31195026	31195042	D	15
Chr2	60197877	60197893	D	15
Chr2	61809998	61810014	D	15
Chr2	70692881	70692897	D	15
Chr2	97747312	97747328	D	15
Chr2	119831908	119831924	D	15
Chr3	86469739	86469755	D	15
Chr3	91276280	91276296	D	15
Chr4	5915208	5915224	D	15
Chr4	18690878	18690894	D	15
Chr4	43617528	43617544	D	15
Chr4	55719541	55719557	D	15
Chr4	80871955	80871971	D	15
Chr5	92446245	92446261	D	15
Chr5	106707984	106708000	D	15
Chr6	36923967	36923983	D	15
Chr6	99249561	99249577	D	15
Chr7	38696519	38696535	D	15
Chr7	42643168	42643184	D	15
Chr7	43082675	43082691	D	15
Chr8	22095670	22095686	D	15
Chr8	22839288	22839304	D	15
Chr8	46903300	46903316	D	15
Chr8	54815042	54815058	D	15
Chr8	77746817	77746833	D	15
Chr8	38353991	38354007	D	15
ChrX	64239921	64239937	D	15
ChrX	147996962	147996978	D	15
ChrX	145501603	145501619	D	15
Chr10	11600261	11600278	D	16
Chr10	52694857	52694874	D	16
Chr11	4844822	4844839	D	16
Chr11	46796231	46796248	D	16
Chr11	88031370	88031387	D	16
Chr11	62750813	62750830	D	16
Chr12	20773515	20773532	D	16
Chr12	41713222	41713239	D	16
Chr13	10500929	10500946	D	16
Chr13	39658810	39658827	D	16
Chr13	53009391	53009408	D	16
Chr13	77272993	77273010	D	16
Chr14	4426798	4426815	D	16
Chr14	4911583	4911600	D	16
Chr14	66879282	66879299	D	16
Chr14	15938226	15938243	D	16
Chr15	52796957	52796974	D	16
Chr15	67200962	67200979	D	16
Chr15	52777662	52777679	D	16
Chr16	55782172	55782189	D	16
Chr16	68634843	68634860	D	16
Chr17	40275199	40275216	D	16
Chr17	63164945	63164962	D	16
Chr17	66057458	66057475	D	16
Chr18	42096954	42096971	D	16
Chr19	18856515	18856532	D	16
Chr19	31790666	31790683	D	16
Chr1	93885706	93885723	D	16
Chr20	57931486	57931503	D	16
Chr20	10916571	10916588	D	16
Chr21	35984902	35984919	D	16
Chr23	10439636	10439653	D	16
Chr24	50642382	50642399	D	16
Chr25	14750298	14750315	D	16
Chr26	25883477	25883494	D	16
Chr27	13574220	13574237	D	16
Chr28	26900940	26900957	D	16
Chr28	37130663	37130680	D	16
Chr28	39148599	39148616	D	16
Chr2	11998866	11998883	D	16
Chr2	60171681	60171698	D	16
Chr3	44516216	44516233	D	16
Chr3	65067302	65067319	D	16
Chr3	110554925	110554942	D	16
Chr3	12992430	12992447	D	16
Chr4	14021935	14021952	D	16
Chr4	44288050	44288067	D	16
Chr4	47991626	47991643	D	16
Chr4	102421873	102421890	D	16
Chr4	104694953	104694970	D	16
Chr4	113790991	113791008	D	16
Chr5	40470219	40470236	D	16
Chr5	86313879	86313896	D	16
Chr6	30984399	30984416	D	16
Chr6	38483547	38483564	D	16
Chr7	98147624	98147641	D	16
Chr8	29226334	29226351	D	16
Chr8	51999528	51999545	D	16
Chr8	55523893	55523910	D	16
Chr9	87006230	87006247	D	16
Chr9	88206300	88206317	D	16
ChrX	118862739	118862756	D	16
Chr10	4469607	4469625	D	17
Chr10	22938204	22938222	D	17
Chr10	68132204	68132222	D	17
Chr10	19766198	19766216	D	17
Chr11	88029317	88029335	D	17
Chr13	7031529	7031547	D	17
Chr13	12949482	12949500	D	17
Chr13	35359726	35359744	D	17
Chr13	41424969	41424987	D	17
Chr13	58950109	58950127	D	17
Chr13	81734214	81734232	D	17
Chr13	83985465	83985483	D	17
Chr15	69156629	69156647	D	17
Chr15	74125455	74125473	D	17
Chr16	64920482	64920500	D	17
Chr16	9818188	9818206	D	17
Chr17	36762956	36762974	D	17
Chr17	65905497	65905515	D	17
Chr17	31426665	31426683	D	17
Chr17	72732244	72732262	D	17
Chr18	21229572	21229590	D	17
Chr18	55368482	55368500	D	17
Chr18	9421788	9421806	D	17
Chr20	35789568	35789586	D	17
Chr24	60974072	60974090	D	17
Chr24	3907918	3907936	D	17
Chr24	58298355	58298373	D	17
Chr25	8098855	8098873	D	17
Chr26	37301272	37301290	D	17
Chr26	39067487	39067505	D	17
Chr26	47875764	47875782	D	17
Chr27	30626282	30626300	D	17
Chr27	35224529	35224547	D	17
Chr27	35264105	35264123	D	17
Chr28	17199273	17199291	D	17
Chr29	40280295	40280313	D	17
Chr2	3197274	3197292	D	17
Chr2	10641256	10641274	D	17
Chr2	15900789	15900807	D	17
Chr2	89406184	89406202	D	17
Chr2	104782646	104782664	D	17
Chr3	89923041	89923059	D	17
Chr4	60983366	60983384	D	17
Chr6	101264619	101264637	D	17
Chr6	110567157	110567175	D	17
Chr6	23178474	23178492	D	17
Chr7	75812949	75812967	D	17
Chr8	17071735	17071753	D	17
Chr8	67533458	67533476	D	17
Chr8	78074247	78074265	D	17
Chr10	11214571	11214590	D	18
Chr10	87879900	87879919	D	18
Chr11	95213586	95213605	D	18
Chr11	97087173	97087192	D	18
Chr12	69382389	69382408	D	18
Chr14	7187188	7187207	D	18
Chr14	743930	743949	D	18
Chr15	75356971	75356990	D	18
Chr15	77181712	77181731	D	18
Chr16	50398796	50398815	D	18
Chr17	63166052	63166071	D	18
Chr18	5655376	5655395	D	18
Chr19	17236357	17236376	D	18
Chr1	35430511	35430530	D	18
Chr1	99171863	99171882	D	18
Chr1	137398970	137398989	D	18
Chr1	6799876	6799895	D	18
Chr20	17574852	17574871	D	18
Chr20	37683838	37683857	D	18
Chr20	43129559	43129578	D	18
Chr20	60324917	60324936	D	18
Chr20	65745297	65745316	D	18
Chr21	13061993	13062012	D	18
Chr21	15282588	15282607	D	18
Chr23	18046126	18046145	D	18
Chr24	47688811	47688830	D	18
Chr26	7230407	7230426	D	18
Chr26	18604465	18604484	D	18
Chr26	33909122	33909141	D	18
Chr28	43053013	43053032	D	18
Chr29	4201172	4201191	D	18
Chr29	7565069	7565088	D	18
Chr2	90377606	90377625	D	18
Chr2	94308212	94308231	D	18
Chr2	38409187	38409206	D	18
Chr3	37555494	37555513	D	18
Chr3	89581245	89581264	D	18
Chr4	112264715	112264734	D	18
Chr5	111605257	111605276	D	18
Chr5	116424856	116424875	D	18
Chr5	118887377	118887396	D	18
Chr5	119082899	119082918	D	18
Chr6	114151185	114151204	D	18
Chr7	10218759	10218778	D	18
Chr7	22197651	22197670	D	18
Chr7	41865138	41865157	D	18
Chr8	65868881	65868900	D	18
Chr8	71600075	71600094	D	18
Chr9	43962356	43962375	D	18
Chr9	52252166	52252185	D	18
Chr9	75964174	75964193	D	18
Chr9	80516744	80516763	D	18
Chr9	86257553	86257572	D	18
ChrX	137877116	137877135	D	18
Chr10	62378	62398	D	19
Chr10	92373469	92373489	D	19
Chr12	4003456	4003476	D	19
Chr12	50924667	50924687	D	19
Chr13	1528518	1528538	D	19
Chr13	62811906	62811926	D	19
Chr16	38079873	38079893	D	19
Chr18	9529631	9529651	D	19
Chr19	17336555	17336575	D	19
Chr19	32845789	32845809	D	19
Chr1	27279762	27279782	D	19
Chr1	56259558	56259578	D	19
Chr1	80562596	80562616	D	19
Chr1	109215092	109215112	D	19
Chr20	91594	91614	D	19
Chr20	53056397	53056417	D	19
Chr21	39723679	39723699	D	19
Chr23	31463134	31463154	D	19
Chr23	51311610	51311630	D	19
Chr25	10075953	10075973	D	19
Chr26	18225841	18225861	D	19
Chr26	50216889	50216909	D	19
Chr29	6392279	6392299	D	19
Chr29	48047530	48047550	D	19
Chr29	48668688	48668708	D	19
Chr3	55367118	55367138	D	19
Chr5	41912842	41912862	D	19
Chr7	67275240	67275260	D	19
Chr7	85656534	85656554	D	19
Chr8	84401312	84401332	D	19
Chr9	19670930	19670950	D	19
Chr9	41184173	41184193	D	19
Chr9	43048884	43048904	D	19
ChrX	116246104	116246124	D	19
ChrX	137953866	137953886	D	19
Chr10	37445301	37445322	D	20
Chr10	46654659	46654680	D	20
Chr11	106605918	106605939	D	20
Chr13	36837731	36837752	D	20
Chr13	76075646	76075667	D	20
Chr14	6144289	6144310	D	20
Chr15	68025391	68025412	D	20
Chr16	60323345	60323366	D	20
Chr18	37647955	37647976	D	20
Chr18	41072936	41072957	D	20
Chr19	15604575	15604596	D	20
Chr1	112490359	112490380	D	20
Chr1	122971523	122971544	D	20
Chr21	27622647	27622668	D	20
Chr26	15388841	15388862	D	20
Chr28	24383359	24383380	D	20
Chr28	32685978	32685999	D	20
Chr29	17084389	17084410	D	20
Chr2	4707832	4707853	D	20
Chr2	128651582	128651603	D	20
Chr3	93486141	93486162	D	20
Chr4	30918340	30918361	D	20
Chr5	105357991	105358012	D	20
Chr5	118983186	118983207	D	20
Chr6	108753681	108753702	D	20
Chr7	43752479	43752500	D	20
Chr8	17051158	17051179	D	20
Chr8	54271090	54271111	D	20
ChrX	146321237	146321258	D	20
Chr10	15518763	15518785	D	21
Chr11	47737626	47737648	D	21
Chr13	63835624	63835646	D	21
Chr14	13631800	13631822	D	21
Chr14	51524712	51524734	D	21
Chr15	34494718	34494740	D	21
Chr16	67068649	67068671	D	21
Chr16	67320791	67320813	D	21
Chr17	19565853	19565875	D	21
Chr17	46878143	46878165	D	21
Chr19	23691103	23691125	D	21
Chr19	23852235	23852257	D	21
Chr1	152331927	152331949	D	21
Chr23	25288957	25288979	D	21
Chr23	31418365	31418387	D	21
Chr24	11624149	11624171	D	21
Chr26	25957754	25957776	D	21
Chr27	30463032	30463054	D	21
Chr2	79493775	79493797	D	21
Chr2	94452236	94452258	D	21
Chr4	102442405	102442427	D	21
Chr5	79723432	79723454	D	21
Chr6	46871908	46871930	D	21
Chr6	73263180	73263202	D	21
Chr6	81754800	81754822	D	21
Chr6	74815896	74815918	D	21
Chr7	65218009	65218031	D	21
Chr8	22313060	22313082	D	21
Chr9	4716375	4716397	D	21
ChrX	16642457	16642479	D	21
Chr10	16428756	16428779	D	22
Chr10	21051238	21051261	D	22
Chr11	2054360	2054383	D	22
Chr11	87054178	87054201	D	22
Chr11	105347200	105347223	D	22
Chr13	54121471	54121494	D	22
Chr14	64670994	64671017	D	22
Chr16	28332066	28332089	D	22
Chr17	28036609	28036632	D	22
Chr18	17958856	17958879	D	22
Chr1	6315618	6315641	D	22
Chr1	17893240	17893263	D	22
Chr1	36609648	36609671	D	22
Chr24	5636090	5636113	D	22
Chr24	20174566	20174589	D	22
Chr26	43246517	43246540	D	22
Chr27	34795231	34795254	D	22
Chr27	42386249	42386272	D	22
Chr2	37795546	37795569	D	22
Chr2	62896471	62896494	D	22
Chr2	122834202	122834225	D	22
Chr3	112252214	112252237	D	22
Chr3	53674131	53674154	D	22
Chr3	87628104	87628127	D	22
Chr4	13061284	13061307	D	22
Chr4	4071517	4071540	D	22
Chr6	27711885	27711908	D	22
Chr6	117324437	117324460	D	22
Chr7	23837561	23837584	D	22
Chr7	35195412	35195435	D	22
Chr7	111252443	111252466	D	22
Chr8	55305939	55305962	D	22
Chr8	79528018	79528041	D	22
Chr10	21203661	21203685	D	23
Chr10	84042706	84042730	D	23
Chr11	3479887	3479911	D	23
Chr12	58758947	58758971	D	23
Chr13	11748919	11748943	D	23
Chr15	65629998	65630022	D	23
Chr16	47139794	47139818	D	23
Chr1	144795807	144795831	D	23
Chr1	87502125	87502149	D	23
Chr20	71629256	71629280	D	23
Chr23	3315011	3315035	D	23
Chr25	20691482	20691506	D	23
Chr25	37560949	37560973	D	23
Chr27	7902127	7902151	D	23
Chr27	21949417	21949441	D	23
Chr3	40143780	40143804	D	23
Chr3	54032123	54032147	D	23
Chr3	55491645	55491669	D	23
Chr3	28031425	28031449	D	23
Chr3	109239432	109239456	D	23
Chr5	51710161	51710185	D	23
Chr7	32247615	32247639	D	23
Chr8	27429997	27430021	D	23
Chr9	9346481	9346505	D	23
Chr9	88179740	88179764	D	23
Chr10	40476952	40476977	D	24
Chr11	26142214	26142239	D	24
Chr11	36923982	36924007	D	24
Chr11	70217115	70217140	D	24
Chr14	57570591	57570616	D	24
Chr15	23095006	23095031	D	24
Chr15	47779861	47779886	D	24
Chr17	53952879	53952904	D	24
Chr17	58843680	58843705	D	24
Chr1	48501536	48501561	D	24
Chr20	71892184	71892209	D	24
Chr20	23140513	23140538	D	24
Chr21	43258799	43258824	D	24
Chr29	47747258	47747283	D	24
Chr2	119278864	119278889	D	24
Chr3	21096579	21096604	D	24
Chr4	33827542	33827567	D	24
Chr5	102621595	102621620	D	24
Chr6	87686409	87686434	D	24
Chr7	47853777	47853802	D	24
Chr9	84203097	84203122	D	24
Chr10	22114546	22114572	D	25
Chr10	83100404	83100430	D	25
Chr12	44392722	44392748	D	25
Chr13	38294141	38294167	D	25
Chr14	57469292	57469318	D	25
Chr16	29749522	29749548	D	25
Chr1	27095746	27095772	D	25
Chr20	50151306	50151332	D	25
Chr21	69457273	69457299	D	25
Chr23	24974062	24974088	D	25
Chr24	56554184	56554210	D	25
Chr2	116153470	116153496	D	25
Chr2	124554574	124554600	D	25
Chr3	115915578	115915604	D	25
Chr6	25350313	25350339	D	25
Chr6	105234355	105234381	D	25
Chr7	6570778	6570804	D	25
Chr8	64132899	64132925	D	25
Chr10	20972850	20972877	D	26
Chr10	28626683	28626710	D	26
Chr15	19091197	19091224	D	26
Chr15	13429224	13429251	D	26
Chr16	67661846	67661873	D	26
Chr17	18387103	18387130	D	26
Chr17	20457233	20457260	D	26
Chr19	9687570	9687597	D	26
Chr20	1644123	1644150	D	26
Chr20	16776694	16776721	D	26
Chr23	42959027	42959054	D	26
Chr24	7100010	7100037	D	26
Chr27	20782213	20782240	D	26
Chr28	10910623	10910650	D	26
Chr2	126298836	126298863	D	26
Chr3	2672967	2672994	D	26
Chr4	107520954	107520981	D	26
Chr5	78823089	78823116	D	26
Chr6	10426488	10426515	D	26
Chr6	116090223	116090250	D	26
Chr9	16703023	16703050	D	26
ChrX	137436773	137436800	D	26
Chr10	38605398	38605426	D	27
Chr11	71261695	71261723	D	27
Chr12	34481814	34481842	D	27
Chr15	80973298	80973326	D	27
Chr17	46800867	46800895	D	27
Chr17	62816299	62816327	D	27
Chr17	66730817	66730845	D	27
Chr18	65454503	65454531	D	27
Chr1	96554200	96554228	D	27
Chr23	41472011	41472039	D	27
Chr25	15447787	15447815	D	27
Chr27	27985892	27985920	D	27
Chr28	42286648	42286676	D	27
Chr2	4393024	4393052	D	27
Chr4	15471897	15471925	D	27
Chr6	50925166	50925194	D	27
Chr7	2597118	2597146	D	27
Chr7	13431925	13431953	D	27
Chr7	50555438	50555466	D	27
Chr8	26798923	26798951	D	27
Chr12	55057062	55057091	D	28
Chr12	79533105	79533134	D	28
Chr13	33669834	33669863	D	28
Chr16	79826075	79826104	D	28
Chr16	24668697	24668726	D	28
Chr19	58473575	58473604	D	28
Chr1	8401721	8401750	D	28
Chr1	12677664	12677693	D	28
Chr25	40908645	40908674	D	28
Chr26	2438928	2438957	D	28
Chr28	22534183	22534212	D	28
Chr2	134069858	134069887	D	28
Chr3	119681046	119681075	D	28
Chr3	11811897	11811926	D	28
Chr6	63632368	63632397	D	28
Chr7	27988195	27988224	D	28
Chr8	28675442	28675471	D	28
Chr19	20461181	20461211	D	29
Chr1	87979767	87979797	D	29
Chr20	71014868	71014898	D	29
Chr21	23515458	23515488	D	29
Chr29	8183210	8183240	D	29
Chr4	108555374	108555404	D	29
Chr5	55135895	55135925	D	29
Chr6	108215050	108215080	D	29
Chr7	53952448	53952478	D	29
Chr7	26625919	26625949	D	29
Chr7	74904889	74904919	D	29
Chr12	44916982	44917013	D	30
Chr12	70288818	70288849	D	30
Chr18	23598788	23598819	D	30
Chr18	43125803	43125834	D	30
Chr1	800815	800846	D	30
Chr1	140724585	140724616	D	30
Chr24	33302941	33302972	D	30
Chr29	32189719	32189750	D	30
Chr29	48091261	48091292	D	30
Chr5	22736181	22736212	D	30
Chr6	55839413	55839444	D	30
Chr6	91524073	91524104	D	30
Chr6	70774282	70774313	D	30
Chr11	100873439	100873471	D	31
Chr12	81524732	81524764	D	31
Chr13	30044060	30044092	D	31
Chr13	35411171	35411203	D	31
Chr15	29346781	29346813	D	31
Chr15	52092041	52092073	D	31
Chr16	46791202	46791234	D	31
Chr16	61693124	61693156	D	31
Chr17	6666106	6666138	D	31
Chr19	25980567	25980599	D	31
Chr20	16441466	16441498	D	31
Chr27	38162491	38162523	D	31
Chr3	65939875	65939907	D	31
Chr4	76962015	76962047	D	31
Chr5	31992512	31992544	D	31
Chr7	18203015	18203047	D	31
Chr7	23007428	23007460	D	31
Chr10	102453633	102453666	D	32
Chr11	48319642	48319675	D	32
Chr11	3463401	3463434	D	32
Chr12	10545327	10545360	D	32
Chr15	78866651	78866684	D	32
Chr1	150609645	150609678	D	32
Chr26	46311276	46311309	D	32
Chr29	35075016	35075049	D	32
Chr2	51813541	51813574	D	32
Chr6	67589280	67589313	D	32
Chr15	51921763	51921797	D	33
Chr1	389429	389463	D	33
Chr1	85878205	85878239	D	33
Chr2	63934881	63934915	D	33
Chr4	6368734	6368768	D	33
Chr6	99338027	99338061	D	33
Chr11	69077828	69077863	D	34
Chr12	4406936	4406971	D	34
Chr12	45528363	45528398	D	34
Chr20	44482180	44482215	D	34
Chr21	26728769	26728804	D	34
Chr23	15191156	15191191	D	34
Chr26	3384244	3384279	D	34
Chr28	5563557	5563592	D	34
Chr5	5043917	5043952	D	34
Chr10	58149702	58149738	D	35
Chr11	106606418	106606454	D	35
Chr12	21371495	21371531	D	35
Chr14	83242494	83242530	D	35
Chr16	68006285	68006321	D	35
Chr1	135592623	135592659	D	35
Chr23	7691370	7691406	D	35
Chr2	14728683	14728719	D	35
Chr3	27620331	27620367	D	35
Chr3	66927522	66927558	D	35
Chr11	38639350	38639387	D	36
Chr13	45808025	45808062	D	36
Chr20	2043562	2043599	D	36
Chr21	57760922	57760959	D	36
Chr23	51388452	51388489	D	36
Chr26	33871121	33871158	D	36
Chr29	50877057	50877094	D	36
Chr3	114435759	114435796	D	36
Chr4	85050943	85050980	D	36
Chr4	76959769	76959806	D	36
Chr9	97518941	97518978	D	36
Chr10	62820515	62820553	D	37
Chr2	59039017	59039055	D	37
Chr2	8531983	8532021	D	37
Chr7	99124970	99125008	D	37
Chr8	112506313	112506351	D	37
Chr16	2843698	2843737	D	38
Chr16	67041882	67041921	D	38
Chr1	119459162	119459201	D	38
Chr3	46566586	46566625	D	38
Chr3	75444992	75445031	D	38
Chr9	59181153	59181192	D	38
Chr11	6726891	6726931	D	39
Chr11	104701873	104701913	D	39
Chr16	73875722	73875762	D	39
Chr20	43971860	43971900	D	39
Chr25	23823883	23823923	D	39
Chr8	9262644	9262684	D	39
Chr11	83056229	83056270	D	40
Chr23	48226212	48226253	D	40
Chr24	42642650	42642691	D	40
Chr25	14149831	14149872	D	40
Chr2	100954806	100954847	D	40
Chr9	61633084	61633125	D	40
Chr10	28933067	28933109	D	41
Chr12	88166599	88166641	D	41
Chr14	5241309	5241351	D	41
Chr1	37275264	37275306	D	41
Chr1	155426193	155426235	D	41
Chr25	11196033	11196075	D	41
Chr12	43689287	43689330	D	42
Chr15	1344575	1344618	D	42
Chr25	6723449	6723492	D	42
Chr26	26073895	26073939	D	43
Chr5	102622142	102622186	D	43
Chr7	64272458	64272502	D	43
Chr13	56333807	56333852	D	44
Chr1	156562860	156562905	D	44
Chr4	59522270	59522315	D	44
Chr7	36126838	36126883	D	44
Chr15	84940808	84940854	D	45
Chr20	29384471	29384517	D	45
Chr2	2596886	2596932	D	45
Chr3	30895713	30895759	D	45
Chr4	115163900	115163946	D	45
Chr6	104456092	104456138	D	45
Chr8	35358354	35358400	D	45
Chr18	23827937	23827984	D	46
Chr20	57967022	57967069	D	46
Chr25	17573071	17573118	D	46
Chr25	36932344	36932391	D	46
Chr27	28615875	28615922	D	46
Chr12	64708076	64708124	D	47
Chr13	75427858	75427906	D	47
Chr28	44097247	44097295	D	47
Chr18	9866184	9866233	D	48
Chr20	54857963	54858012	D	48
Chr28	10304050	10304099	D	48
Chr28	23371517	23371566	D	48
Chr4	74388776	74388825	D	48
Chr7	32248374	32248423	D	48
Chr8	66192756	66192805	D	48
Chr5	43572608	43572658	D	49
Chr17	59640448	59640499	D	50
Chr24	18418773	18418824	D	50
Chr3	19734554	19734605	D	50
Chr14	5328911	5328963	D	51
Chr3	81001383	81001435	D	51
Chr11	10724213	10724266	D	52
Chr3	25077124	25077177	D	52
Chr4	51938754	51938807	D	52
Chr13	24804369	24804423	D	53
Chr16	60180592	60180646	D	53
Chr24	4251167	4251221	D	53
Chr2	33684700	33684754	D	53
Chr17	6860502	6860557	D	54
Chr25	2614524	2614579	D	54
Chr25	27471816	27471872	D	55
Chr28	41288980	41289036	D	55
Chr8	101237959	101238018	D	58
ChrX	12753696	12753755	D	58
Chr11	13139216	13139276	D	59
Chr17	61136318	61136378	D	59
Chr5	39510387	39510447	D	59
Chr9	57442322	57442382	D	59
Chr12	89579464	89579525	D	60
Chr24	3963194	3963255	D	60
Chr5	119677172	119677233	D	60
Chr7	74653220	74653281	D	60
Chr29	9711885	9711947	D	61
Chr10	100266163	100266226	D	62
Chr17	71879787	71879850	D	62
Chr1	146998117	146998180	D	62
Chr11	59513704	59513769	D	64
Chr29	33520758	33520826	D	67
Chr19	5302548	5302617	D	68
Chr15	27049166	27049237	D	70
Chr9	273737	273808	D	70
Chr3	91792954	91793026	D	71
Chr5	73480536	73480608	D	71
Chr20	63440116	63440190	D	73
Chr25	26845799	26845874	D	74
Chr29	9242524	9242599	D	74
Chr9	76787422	76787497	D	74
Chr16	80195934	80196010	D	75
Chr28	32872641	32872717	D	75
Chr26	50390589	50390666	D	76
Chr10	11162332	11162410	D	77
Chr13	2299949	2300027	D	77
Chr18	65959244	65959322	D	77
Chr6	50390091	50390169	D	77
Chr10	92112283	92112362	D	78
Chr6	51304837	51304917	D	79
Chr10	72342948	72343029	D	80
Chr12	47865289	47865370	D	80
Chr14	57675883	57675964	D	80
Chr15	74553363	74553444	D	80
Chr4	19175680	19175761	D	80
Chr8	72315253	72315335	D	81
Chr5	54931813	54931896	D	82
Chr15	19354315	19354400	D	84
Chr8	35414923	35415009	D	85
Chr1	51906698	51906785	D	86
Chr21	63695608	63695696	D	87
Chr29	38431440	38431528	D	87
Chr10	91988914	91989003	D	88
Chr23	28699740	28699829	D	88
Chr1	129889339	129889429	D	89
Chr12	84362651	84362742	D	90
Chr4	964383	964475	D	91
Chr5	104239643	104239735	D	91
ChrX	110425324	110425416	D	91
Chr13	2686035	2686131	D	95
Chr20	37913774	37913870	D	95
Chr24	61531192	61531288	D	95
Chr1	148761584	148761681	D	96
Chr29	45485281	45485380	D	98
Chr10	87276593	87276694	D	100
Chr10	20086702	20086803	D	100
Chr11	43495798	43495899	D	100
Chr11	18152177	18152278	D	100
Chr12	82772704	82772805	D	100
Chr17	24516251	24516352	D	100
Chr27	18812754	18812855	D	100
Chr29	24467058	24467159	D	100
Chr29	32350338	32350439	D	100
Chr2	23618046	23618147	D	100
Chr2	29806683	29806784	D	100
Chr7	35366257	35366358	D	100
Chr8	65390712	65390813	D	100
Chr9	3027071	3027172	D	100
Chr10	42607099	42607201	D	101
Chr14	21900508	21900610	D	101
Chr26	1801367	1801469	D	101
Chr28	420100	420202	D	101
Chr29	6952272	6952374	D	101
Chr2	18316573	18316675	D	101
Chr2	120450664	120450766	D	101
Chr3	114981330	114981432	D	101
Chr9	50529757	50529859	D	101
Chr1	112190356	112190459	D	102
Chr12	60961407	60961511	D	103
Chr14	40641541	40641645	D	103
Chr16	81708657	81708761	D	103
Chr2	98169372	98169476	D	103
Chr8	85652055	85652159	D	103
Chr9	101385858	101385962	D	103
Chr11	15575038	15575143	D	104
Chr23	3209313	3209418	D	104
Chr25	35626647	35626752	D	104
Chr17	35732063	35732169	D	105
Chr17	64811209	64811316	D	106
Chr27	18301807	18301914	D	106
Chr18	38058773	38058881	D	107
Chr28	420356	420464	D	107
Chr28	420356	420464	D	107
Chr28	420356	420464	D	107
Chr26	18226305	18226414	D	108
Chr6	50983083	50983192	D	108
Chr9	95725455	95725564	D	108
Chr6	38656987	38657097	D	109
Chr8	8509893	8510003	D	109
Chr2	60074369	60074482	D	112
Chr3	108920484	108920597	D	112
Chr15	44814313	44814428	D	114
Chr24	43240553	43240668	D	114
Chr19	49436475	49436591	D	115
Chr20	58441356	58441473	D	116
Chr23	13557773	13557890	D	116
Chr25	26471420	26471537	D	116
Chr1	140041954	140042073	D	118
Chr26	29709826	29709945	D	118
Chr2	127987610	127987729	D	118
Chr3	116707493	116707612	D	118
Chr5	1346759	1346878	D	118
Chr16	65113127	65113247	D	119
Chr15	46076546	46076667	D	120
Chr19	13822549	13822670	D	120
Chr7	64950247	64950370	D	122
Chr18	41584717	41584844	D	126
Chr23	28243434	28243561	D	126
Chr15	85194199	85194328	D	128
Chr12	89476411	89476541	D	129
Chr12	89476411	89476541	D	129
Chr13	72430287	72430419	D	131
Chr11	68596843	68596977	D	133
Chr2	83232016	83232150	D	133
Chr11	55335281	55335416	D	134
Chr29	37444101	37444237	D	135
Chr7	87996441	87996578	D	136
Chr11	22394590	22394729	D	138
Chr16	69017526	69017667	D	140
Chr25	21088941	21089084	D	142
Chr1	54805391	54805535	D	143
Chr21	25034213	25034358	D	144
Chr27	15591963	15592108	D	144
Chr5	16251267	16251412	D	144
Chr8	29195350	29195495	D	144
ChrX	138313573	138313719	D	145
Chr27	31243535	31243682	D	146
Chr27	4067272	4067420	D	147
Chr11	70126539	70126688	D	148
ChrX	113105178	113105328	D	149
Chr2	44478992	44479147	D	154
Chr2	91971870	91972025	D	154
Chr9	28529336	28529491	D	154
Chr8	63824774	63824932	D	157
Chr25	26471082	26471247	D	164
Chr14	51677662	51677828	D	165
Chr4	97073990	97074156	D	165
Chr12	1371993	1372162	D	168
Chr20	34386865	34387036	D	170
Chr15	75404175	75404347	D	171
Chr17	43202664	43202836	D	171
Chr18	3904595	3904775	D	179
Chr6	93102394	93102574	D	179
Chr8	60269970	60270150	D	179
Chr4	6841978	6842163	D	184
Chr29	25609282	25609471	D	188
Chr16	6142603	6142795	D	191
Chr10	27713579	27713772	D	192
Chr23	33504691	33504887	D	195
Chr10	83100927	83101128	D	200
Chr24	44705984	44706187	D	202
Chr24	6236833	6237038	D	204
Chr8	45333773	45333980	D	206
Chr19	32514716	32514927	D	210
Chr1	2978586	2978797	D	210
Chr2	135662001	135662212	D	210
Chr29	34002421	34002636	D	214
ChrX	138148287	138148504	D	216
Chr12	83295211	83295431	D	219
Chr9	38785369	38785595	D	225
Chr8	40113585	40113816	D	230
Chr16	13803828	13804060	D	231
Chr3	117593885	117594119	D	233
Chr24	4464606	4464842	D	235
Chr24	4464607	4464845	D	237
Chr1	39986426	39986666	D	239
Chr13	44253667	44253910	D	242
ChrX	107679632	107679875	D	242
Chr29	6970786	6971032	D	245
Chr14	67509910	67510157	D	246
ChrX	37331070	37331321	D	250
Chr3	2676810	2677063	D	252
Chr3	54276238	54276497	D	258
Chr15	23539721	23539984	D	262
Chr21	10471883	10472146	D	262
Chr16	24667548	24667812	D	263
Chr5	15442294	15442558	D	263
Chr14	3004522	3004793	D	270
Chr1	61277354	61277626	D	271
Chr7	56879168	56879440	D	271
Chr17	40285040	40285315	D	274
Chr23	24104394	24104669	D	274
Chr10	2985421	2985702	D	280
Chr15	24439988	24440269	D	280
Chr29	6831969	6832258	D	288
Chr1	12745427	12745717	D	289
Chr5	91915274	91915570	D	295
Chr7	9746968	9747264	D	295
Chr24	3236145	3236451	D	305
Chr1	147921110	147921421	D	310
ChrX	92767455	92767768	D	312
Chr9	19493	19811	D	317
Chr2	88369509	88369836	D	326
Chr9	9266296	9266624	D	327
Chr19	30113925	30114255	D	329
Chr20	9915294	9915626	D	331
Chr5	77345781	77346113	D	331
Chr3	10462655	10462990	D	334
Chr1	152461747	152462083	D	335
Chr27	44175310	44175649	D	338
Chr21	62780093	62780433	D	339
Chr10	100197401	100197743	D	341
Chr7	61436178	61436520	D	341
Chr14	62518348	62518691	D	342
Chr3	23873727	23874075	D	347
Chr6	32010739	32011091	D	351
Chr28	43278317	43278672	D	354
Chr3	54277087	54277442	D	354
Chr15	79480929	79481288	D	358
Chr18	51858924	51859284	D	359
Chr18	26310159	26310528	D	368
Chr5	60707095	60707464	D	368
Chr12	11900380	11900750	D	369
Chr11	47435431	47435803	D	371
Chr23	3486229	3486601	D	371
Chr29	16600219	16600594	D	374
Chr2	73921153	73921528	D	374
Chr18	62163233	62163626	D	392
Chr12	23354844	23355251	D	406
Chr19	43662393	43662801	D	407
ChrX	145931921	145932334	D	412
Chr11	46011784	46012198	D	413
Chr16	68544183	68544607	D	423
Chr16	3050084	3050512	D	427
Chr19	57090966	57091394	D	427
Chr8	75264482	75264925	D	442
Chr21	30178316	30178760	D	443
Chr18	58284553	58285000	D	446
Chr1	41836341	41836797	D	455
Chr20	67695291	67695748	D	456
Chr8	60270225	60270690	D	464
Chr20	39903155	39903624	D	468
Chr23	21887036	21887510	D	473
Chr20	12496609	12497091	D	481
Chr21	31547005	31547495	D	489
Chr17	74443554	74444045	D	490
Chr6	18738359	18738851	D	491
Chr14	11860813	11861306	D	492
Chr12	71924059	71924564	D	504
Chr9	88371452	88371958	D	505
Chr4	31915828	31916336	D	507
Chr25	3502246	3502769	D	522
Chr2	112302121	112302663	D	541
Chr20	70573109	70573652	D	542
Chr8	58981865	58982423	D	557
Chr17	74649683	74650255	D	571
Chr28	42613184	42613758	D	573
Chr23	31933177	31933757	D	579
Chr4	93218031	93218612	D	580
Chr9	75099985	75100568	D	582
Chr13	9730463	9731069	D	605
Chr19	57982378	57982985	D	606
Chr13	29043809	29044420	D	610
Chr3	10079488	10080099	D	610
Chr11	72801919	72802542	D	622
Chr10	1359102	1359731	D	628
Chr14	10280366	10281001	D	634
Chr18	44412354	44413005	D	650
Chr4	87235670	87236323	D	652
Chr17	67134959	67135616	D	656
Chr17	2394117	2394776	D	658
Chr7	65468762	65469431	D	668
Chr3	62404332	62405008	D	675
Chr3	91269047	91269726	D	678
Chr2	97708806	97709494	D	687
Chr11	2137287	2138018	D	730
Chr10	42389820	42390553	D	732
Chr7	58692106	58692859	D	752
Chr20	59501238	59501993	D	754
Chr4	109549074	109549846	D	771
Chr11	3425732	3426509	D	776
Chr6	115706052	115706838	D	785
Chr8	28827117	28827920	D	802
Chr12	62467902	62468718	D	815
Chr8	8920777	8921601	D	823
Chr1	32144980	32145829	D	848
Chr17	6479847	6480700	D	852
Chr17	58617030	58617884	D	853
Chr4	53941321	53942185	D	863
Chr2	46867874	46868749	D	874
Chr15	66130830	66131720	D	889
Chr23	47834001	47834902	D	900
Chr6	113422494	113423404	D	909
Chr11	5585685	5586612	D	926
Chr27	13822973	13823930	D	956
Chr9	100564706	100565666	D	959
Chr3	92221377	92222339	D	961
Chr2	108076098	108077084	D	985
Chr17	41566228	41567218	D	989
Chr4	58359941	58360953	D	1011
Chr9	49815900	49816931	D	1030
Chr12	40846775	40847834	D	1058
Chr18	10107702	10108761	D	1058
Chr8	82337271	82338347	D	1075
Chr17	56956709	56957788	D	1078
Chr1	107969059	107970138	D	1078
Chr20	44463722	44464808	D	1085
Chr11	50572260	50573359	D	1098
Chr12	64978249	64979353	D	1103
Chr29	16386860	16387993	D	1132
Chr8	94960721	94961897	D	1175
Chr10	4272166	4273352	D	1185
Chr12	21895834	21897051	D	1216
Chr13	11174600	11175818	D	1217
Chr14	71014586	71015808	D	1221
Chr17	35722672	35723928	D	1255
Chr3	9008236	9009500	D	1263
Chr9	59131588	59132878	D	1289
Chr13	3510810	3512103	D	1292
Chr29	6383261	6384559	D	1297
Chr3	49690920	49692225	D	1304
Chr27	28832777	28834090	D	1312
Chr8	51993965	51995285	D	1319
Chr19	3583878	3585201	D	1322
Chr6	71310867	71312190	D	1322
Chr11	63185704	63187034	D	1329
Chr11	2900445	2901828	D	1382
Chr1	102030987	102032382	D	1394
Chr9	99401383	99402806	D	1422
Chr16	6420521	6421962	D	1440
Chr9	64629931	64631466	D	1534
Chr11	94096802	94098340	D	1537
Chr10	47056402	47057961	D	1558
Chr7	109196529	109198105	D	1575
Chr11	82944104	82945753	D	1648
Chr3	81103151	81104806	D	1654
Chr5	44296241	44297914	D	1672
Chr14	25802410	25804225	D	1814
Chr20	36577532	36579358	D	1825
Chr10	17423236	17425081	D	1844
Chr11	17270643	17272495	D	1851
Chr11	51911465	51913457	D	1991
ChrX	148429672	148431670	D	1997
Chr23	52425974	52428035	D	2060
Chr13	13622242	13624449	D	2206
Chr26	42796008	42798650	D	2641
Chr5	81300267	81303192	D	2924
ChrX	145779755	145782827	D	3071
Chr2	98531320	98534547	D	3226
Chr5	121109138	121112458	D	3319
Chr2	46057510	46060843	D	3332
Chr2	66606019	66609365	D	3345
Chr26	4829946	4833412	D	3465
Chr24	45226806	45230457	D	3650
Chr15	82876049	82880185	D	4135
Chr29	2354217	2358368	D	4150
Chr15	37257608	37261850	D	4241
Chr8	53513250	53517867	D	4616
Chr7	4752929	4757629	D	4699
Chr28	37776965	37781787	D	4821
Chr4	116755553	116761004	D	5450
Chr7	18805260	18810899	D	5638
Chr5	68968553	68977517	D	8963
Chr8	32959016	32968905	D	9888
Chr16	29675269	29712164	D	36894
ChrX	138673575	139528594	D	855018
Chr14	4995109	4995133	INV	25
Chr14	62082774	62082787	INV	14
Chr20	4519078	4519084	INV	7
Chr24	6177890	6177911	INV	22
Chr2	59762107	59762134	INV	28
Chr17	25109192	25109206	I	15
Chr17	25109198	25109212	I	15
Chr29	30289037	30289051	I	15
Chr5	3097619	3097633	I	15
Chr12	18695799	18695814	I	16
Chr16	51265653	51265668	I	16
Chr17	35645935	35645950	I	16
Chr24	45664120	45664135	I	16
ChrX	52748071	52748086	I	16
Chr17	25049497	25049513	I	17
Chr17	25109196	25109212	I	17
Chr17	36046830	36046846	I	17
Chr17	25040298	25040315	I	18
Chr17	25049497	25049514	I	18
Chr17	25109188	25109205	I	18
Chr7	56570633	56570650	I	18
ChrX	52748071	52748088	I	18
Chr17	25049497	25049515	I	19
Chr17	25109188	25109206	I	19
Chr24	4251149	4251167	I	19
Chr25	32363529	32363547	I	19
Chr3	113379554	113379572	I	19
ChrX	52748071	52748089	I	19
Chr1	145345670	145345689	I	20
Chr23	50972581	50972600	I	20
ChrX	52748071	52748090	I	20
Chr17	25049493	25049513	I	21
Chr17	25109192	25109212	I	21
Chr17	35646676	35646696	I	21
Chr24	4251147	4251167	I	21
Chr28	41194048	41194068	I	21
Chr29	30368653	30368673	I	21
Chr6	119135546	119135566	I	21
Chr9	9549160	9549180	I	21
Chr14	631540	631561	I	22
Chr14	3450236	3450257	I	22
Chr17	25049493	25049514	I	22
Chr3	113379551	113379572	I	22
Chr4	115163942	115163963	I	22
Chr17	25048542	25048564	I	23
Chr17	25049493	25049515	I	23
Chr1	115364067	115364089	I	23
Chr28	41194048	41194070	I	23
Chr5	118410776	118410798	I	23
Chr8	99683041	99683063	I	23
ChrX	52748071	52748094	I	24
Chr17	25047642	25047666	I	25
Chr17	25048542	25048566	I	25
Chr17	25109188	25109212	I	25
Chr17	25109198	25109222	I	25
Chr23	12895915	12895939	I	25
Chr24	4251143	4251167	I	25
Chr17	25048321	25048346	I	26
Chr21	67500058	67500083	I	26
Chr3	115341873	115341898	I	26
Chr5	106676327	106676352	I	26
ChrX	64241548	64241573	I	26
Chr11	105936283	105936309	I	27
Chr15	32061347	32061373	I	27
Chr17	25048538	25048564	I	27
Chr17	25048573	25048599	I	27
Chr17	25109196	25109222	I	27
Chr17	25109198	25109224	I	27
Chr29	30263295	30263321	I	27
Chr5	118410551	118410577	I	27
Chr11	105936283	105936310	I	28
Chr17	25109198	25109225	I	28
Chr2	73141682	73141709	I	28
Chr5	47435780	47435807	I	28
Chr17	25048538	25048566	I	29
Chr17	25109196	25109224	I	29
Chr17	25109198	25109226	I	29
Chr6	119135546	119135574	I	29
Chr17	25109196	25109225	I	30
Chr14	11421103	11421133	I	31
Chr17	25109192	25109222	I	31
Chr17	25109196	25109226	I	31
Chr24	13428163	13428193	I	31
Chr28	2414217	2414247	I	31
