# Supplementary material for: Global assessment of genomic variation in cattle by genome resequencing and high-throughput genotyping
Source: BMC Genomics. 2011 Nov 14;12:557. doi: 10.1186/1471-2164-12-557 (PMC3248099; doi:10.1186/1471-2164-12-557)
Supplement: Additional file 10 — CGH CNVs. The CNV data from the array CGH (Btau4.0 coordinates). [file 1471-2164-12-557-S10.XLS]

## Sheet: Folha1
Chr	Start	End	Size	Type
1	16649998	16657806	7809	Loss
1	25579652	25600060	20409	Gain
1	57937698	57949446	11749	Gain
1	76629555	76634751	5197	Gain
1	88527095	88534292	7198	Gain
2	11490393	11492344	1952	Loss
2	25737851	25741286	3436	Gain
2	52423855	52454348	30494	Gain
2	79146105	79149187	3083	Gain
2	81968915	81977999	9085	Gain
2	86509347	86575649	66303	Loss
2	137085999	137125999	40001	Loss
2	137244025	137254735	10711	Gain
3	8678550	8687463	8914	Loss
3	9518833	9535648	16816	Loss
3	12208700	12212289	3590	Gain
3	22625429	22695061	69633	Gain
3	51388200	51400522	12323	Loss
3	53366297	53393096	26800	Loss
3	57645975	57669313	23339	Loss
3	57700498	57897999	197502	Loss
3	58179001	58273999	94999	Loss
3	112087461	112102461	15001	Loss
4	3917611	3928932	11322	Gain
4	7537261	7539686	2426	Loss
4	14751189	14754339	3151	Gain
4	37263546	37294000	30455	Loss
4	44848825	44858447	9623	Loss
4	104532399	104547681	15283	Gain
4	117133512	117262000	128489	Loss
4	117302778	117425999	123222	Loss
4	117567872	117576856	8985	Loss
4	117601999	117633095	31097	Loss
5	9512411	10108149	595739	Gain
5	16575748	16582085	6338	Loss
5	63177535	63477999	300465	Loss
5	98003904	98013512	9609	Gain
5	118846102	118856545	10444	Gain
6	2551902	2560351	8450	Loss
6	8638834	8657250	18417	Gain
6	12033754	12041355	7602	Gain
6	17635392	17648394	13003	Gain
6	54322047	54328452	6406	Gain
6	80834855	80845553	10699	Loss
6	82294998	82321100	26103	Gain
6	87096866	87113999	17134	Gain
6	89864654	89876597	11944	Loss
6	111618000	111636333	18334	Loss
6	121130712	121134402	3691	Loss
7	2783879	2787992	4114	Loss
7	15809999	15866000	56002	Loss
7	22203204	22212534	9331	Loss
7	25364751	25369766	5016	Loss
7	39799148	39804007	4860	Gain
7	40666150	40778925	112776	Loss
7	42028754	42063141	34388	Loss
7	49785650	49796400	10751	Gain
7	63295602	63302773	7172	Loss
7	65681103	65688631	7529	Gain
7	68042000	68074000	32001	Gain
7	68107133	68138000	30868	Gain
7	76881237	76930000	48764	Gain
7	79284285	79297999	13715	Gain
7	98154089	98178000	23912	Loss
7	104959580	104971496	11917	Loss
8	2105992	2108282	2291	Loss
8	46731099	46742405	11307	Loss
8	51265382	51267869	2488	Gain
8	62689642	62706333	16692	Gain
8	74521800	74524503	2704	Gain
8	92315347	92329899	14553	Gain
8	107565192	107571720	6529	Gain
8	108812752	108898861	86110	Gain
9	13148710	13152385	3676	Gain
9	15499946	15504468	4523	Loss
9	57626000	57636155	10156	Gain
9	65490775	65496370	5596	Loss
9	90241614	90314000	72387	Loss
9	90451691	90477320	25630	Loss
9	96634000	96642751	8752	Gain
9	101127479	101281111	153633	Gain
10	25573331	25596985	23655	Loss
10	26249748	26255271	5524	Gain
10	26255622	26261748	6127	Loss
10	26265375	26269751	4377	Gain
10	35963086	35965884	2799	Loss
10	38743725	38747312	3588	Loss
10	41464823	41480604	15782	Gain
10	89425999	89434951	8953	Gain
10	92112956	92116142	3187	Loss
10	95135645	95139993	4349	Loss
10	96158651	96161096	2446	Gain
10	98884207	98896250	12044	Loss
10	101037686	101045980	8295	Gain
10	106377999	106380292	2294	Loss
11	481492	489999	8508	Gain
11	41553047	41602192	49146	Gain
11	42224830	42227275	2446	Loss
11	51545903	51549606	3704	Loss
11	71359051	71363155	4105	Gain
11	85484955	85486382	1428	Loss
12	41933353	41935561	2209	Gain
12	55478997	55484742	5746	Gain
13	6301535	6311148	9614	Loss
13	13917295	13925999	8705	Loss
13	57755744	57758556	2813	Loss
13	67907313	67911537	4225	Gain
14	15237348	15241600	4253	Gain
14	49517018	49539947	22930	Loss
14	64497999	64507026	9028	Loss
14	72472296	72475797	3502	Loss
14	75685980	75854386	168407	Loss
15	13953001	13959941	6941	Gain
15	14865258	14875118	9861	Gain
15	23502217	23510249	8033	Gain
15	29875067	29881308	6242	Gain
15	35485917	35491221	5305	Loss
15	40056024	40089999	33976	Gain
15	46317999	46465999	148001	Loss
15	48085999	48402000	316002	Loss
15	50978851	51005752	26902	Gain
15	51266995	51279310	12316	Gain
15	56603496	56608448	4953	Loss
15	78762000	78806000	44001	Loss
15	79072448	79081300	8853	Loss
15	79630964	80195063	564100	Gain
15	80394000	80402099	8100	Gain
16	3921999	4003734	81736	Gain
16	53427749	53432185	4437	Loss
16	75889475	75895386	5912	Gain
17	3276846	3282680	5835	Gain
17	5237592	5242894	5303	Gain
17	49957193	49968394	11202	Gain
17	74445436	74459087	13652	Loss
18	12584187	12661304	77118	Gain
18	14957820	14969280	11461	Loss
18	51148716	51170854	22139	Gain
18	58054946	58133994	79049	Loss
18	58219540	58234854	15315	Loss
18	61520771	61548583	27813	Loss
18	61590647	61879654	289008	Gain
18	63436099	63486864	50766	Loss
18	65897855	65908167	10313	Loss
19	628083	635699	7617	Gain
19	1480699	1505030	24332	Gain
19	13748968	13754731	5764	Gain
19	19486374	19489953	3580	Gain
19	42622825	42629521	6697	Gain
19	44622708	44627395	4688	Gain
19	44723899	44733430	9532	Gain
19	51902454	51918099	15646	Gain
19	58472140	58488994	16855	Gain
19	58579299	58600099	20801	Loss
19	58619956	58634355	14400	Loss
20	31619357	31622522	3166	Loss
20	48686797	48695495	8699	Loss
20	52624270	52638337	14068	Loss
20	60165504	60170534	5031	Loss
20	63186549	63187915	1367	Gain
21	10264834	10266554	1721	Gain
21	19335763	19345941	10179	Gain
21	19428499	19435489	6991	Gain
21	44803758	44806315	2558	Gain
21	54965638	54975699	10062	Loss
21	61101299	61114299	13001	Loss
21	62902162	62908660	6499	Gain
22	7647984	7655681	7698	Gain
22	25972393	26060071	87679	Loss
22	27025999	27036124	10126	Loss
22	52908696	52921449	12754	Gain
23	26285103	26310251	25149	Loss
23	26930501	26933396	2896	Gain
23	29977999	30001999	24001	Gain
23	47495733	47516540	20808	Gain
24	64501999	64625999	124001	Loss
24	64625999	64633999	8001	Gain
24	64745901	64750138	4238	Gain
25	651450	664907	13458	Loss
25	3062437	3089485	27049	Loss
25	18116985	18121754	4770	Loss
25	28837297	28875001	37705	Gain
26	12519969	12534000	14032	Gain
27	5267779	5272348	4570	Loss
27	34205255	34211302	6048	Loss
27	37316150	37364282	48133	Loss
27	41404121	41417999	13879	Gain
27	42093833	42104200	10368	Gain
27	45171540	45178509	6970	Gain
28	7106500	7108470	1971	Gain
28	21749030	21770752	21723	Gain
28	43838613	43840173	1561	Loss
28	45028099	45037250	9152	Gain
29	11418415	11420455	2041	Gain
29	20124859	20153018	28160	Gain
29	28607414	28614326	6913	Loss
29	43452499	43483586	31088	Loss
