# Supplementary material for: Global assessment of genomic variation in cattle by genome resequencing and high-throughput genotyping
Source: BMC Genomics. 2011 Nov 14;12:557. doi: 10.1186/1471-2164-12-557 (PMC3248099; doi:10.1186/1471-2164-12-557)
Supplement: Additional file 11 — BovineHD BeadChip CNVs. The CNV data from the BovineHD BeadChip (Btau4.0 coordinates). [file 1471-2164-12-557-S11.XLS]

## Sheet: Folha1
Chr	Start	End	Size	Type
1	125167238	125243959	76722	Loss
1	125429625	125455823	26199	Loss
2	73959607	73990038	30432	Loss
2	86514462	86583414	68953	Loss
3	16555508	16619310	63803	Loss
3	85020130	85057856	37727	Loss
3	90116643	90376878	260236	Loss
3	101997830	102040681	42852	Loss
3	102471991	102520004	48014	Loss
3	103841668	103864449	22782	Loss
4	17571424	17582532	11109	Loss
4	111303484	111329203	25720	Loss
5	63211268	63459413	248146	Loss
5	81206913	81215108	8196	Loss
6	20420633	20464068	43436	Loss
7	8098709	8160987	62279	Gain
7	40672063	40780518	108456	Loss
7	76941353	77496643	555291	Loss
9	38280925	38305616	24692	Loss
9	57732396	57804654	72259	Loss
11	18791052	18799081	8030	Loss
12	69462598	69479843	17246	Loss
12	69802437	69919975	117539	Loss
13	66636204	66676696	40493	Loss
15	15837909	16136593	298685	Loss
15	19397001	19426393	29393	Loss
15	78765179	78782874	17696	Loss
15	79059108	79080421	21314	Loss
22	25973955	26051578	77624	Loss
29	2413752	2522860	109109	Loss
