# Supplementary material for: Global assessment of genomic variation in cattle by genome resequencing and high-throughput genotyping
Source: BMC Genomics. 2011 Nov 14;12:557. doi: 10.1186/1471-2164-12-557 (PMC3248099; doi:10.1186/1471-2164-12-557)
Supplement: Additional file 12 — CNV-seq CNVs. The CNV data from read-depth of sequencing using CNV-seq (Btau4.0 coordinates). [file 1471-2164-12-557-S12.XLS]

## Sheet: Sheet1
Chr	Start	End	Size	Type
1	8125979	8130416	4438	Loss
1	11855801	11858970	3170	Loss
1	13941027	13945464	4438	Loss
1	14572491	14576294	3804	Loss
1	18538161	18541330	3170	Gain
1	20359643	20363446	3804	Loss
1	22838583	22842386	3804	Loss
1	29568493	29572930	4438	Loss
1	31582077	31585246	3170	Loss
1	33709781	33712950	3170	Loss
1	38388701	38391870	3170	Loss
1	49375287	49378456	3170	Loss
1	58636759	58639928	3170	Gain
1	73401351	73413396	12046	Loss
1	75230441	75234244	3804	Loss
1	79275361	79278530	3170	Loss
1	106351599	106354768	3170	Gain
1	114681091	114696306	15216	Loss
1	139919363	139928872	9510	Gain
1	148458075	148461878	3804	Gain
1	149731147	149747630	16484	Loss
1	159738203	159741372	3170	Gain
2	105245	109682	4438	Gain
2	140749	147088	6340	Gain
2	190835	194638	3804	Loss
2	3812243	3816046	3804	Gain
2	4148897	4152066	3170	Gain
2	11489983	11493152	3170	Loss
2	48913101	48916270	3170	Loss
2	51501089	51504258	3170	Loss
2	59179463	59183266	3804	Loss
2	59329087	59332890	3804	Gain
2	59581419	59584588	3170	Loss
2	85679395	85682564	3170	Loss
2	85857549	85860718	3170	Loss
2	86507399	86518176	10778	Loss
2	86529589	86560020	30432	Loss
2	86566361	86573968	7608	Loss
2	105623767	105626936	3170	Loss
2	111838235	111844574	6340	Loss
2	137080945	137118350	37406	Loss
2	138478915	138483352	4438	Gain
3	8939401	8942570	3170	Loss
3	8947643	8950812	3170	Loss
3	12870201	12874638	4438	Gain
3	14498947	14503384	4438	Gain
3	20018551	20021720	3170	Gain
3	43274939	43280010	5072	Loss
3	50657869	50661038	3170	Loss
3	55757131	55760934	3804	Loss
3	57610947	57616018	5072	Loss
3	57646451	57649620	3170	Loss
3	57706047	57709216	3170	Loss
3	57719361	57723798	4438	Loss
3	57752963	57756766	3804	Loss
3	57784663	57803682	19020	Loss
3	57825873	57850598	24726	Loss
3	57856939	57895612	38674	Loss
3	58114977	58120682	5706	Loss
3	58126389	58129558	3170	Loss
3	58189155	58193592	4438	Loss
3	58208175	58234802	26628	Loss
3	58255091	58276012	20922	Loss
3	67526707	67530510	3804	Loss
3	67590741	67594544	3804	Loss
3	67962265	67966702	4438	Loss
3	78910177	78914614	4438	Loss
3	80543995	80547798	3804	Loss
3	106112581	106134770	22190	Gain
3	118880073	118884510	4438	Loss
3	120591239	120594408	3170	Gain
3	120626743	120632448	5706	Gain
3	122102061	122109668	7608	Gain
4	3710169	3713338	3170	Gain
4	6447147	6450316	3170	Loss
4	7602929	7606098	3170	Loss
4	12968471	12971640	3170	Loss
4	14429207	14434278	5072	Gain
4	14751913	14755082	3170	Gain
4	35695469	35699272	3804	Loss
4	36610965	36616670	5706	Loss
4	38953595	38958032	4438	Loss
4	43133557	43137360	3804	Loss
4	43502545	43505714	3170	Gain
4	60048043	60051212	3170	Loss
4	66947865	66953570	5706	Gain
4	67915983	67919152	3170	Gain
4	68423817	68426986	3170	Loss
4	85402971	85406140	3170	Loss
4	85776397	85779566	3170	Loss
4	94143929	94147098	3170	Loss
4	110006609	110011046	4438	Gain
4	111508555	111511724	3170	Loss
4	117131501	117164468	32968	Loss
4	117177783	117188560	10778	Loss
4	117195535	117199338	3804	Loss
4	117243719	117257666	13948	Loss
4	117288733	117291902	3170	Loss
4	117307119	117316628	9510	Loss
4	117332479	117341988	9510	Loss
4	117372421	117390172	17752	Loss
4	117396513	117408558	12046	Loss
4	117414899	117426944	12046	Loss
4	117567059	117579738	12680	Loss
4	117605733	117612706	6974	Loss
4	117615877	117620948	5072	Loss
4	117626021	117634262	8242	Loss
4	124199333	124203770	4438	Gain
4	124319159	124322328	3170	Gain
4	124440887	124453566	12680	Loss
5	2952539	2957610	5072	Loss
5	3227061	3230230	3170	Loss
5	9529021	9532190	3170	Gain
5	9706541	9709710	3170	Gain
5	9854897	9858066	3170	Gain
5	11069007	11072176	3170	Gain
5	13643047	13646216	3170	Loss
5	16574029	16584172	10144	Loss
5	21079867	21086840	6974	Gain
5	28864119	28868556	4438	Loss
5	30303933	30317880	13948	Gain
5	45810939	45815376	4438	Loss
5	53981297	53984466	3170	Loss
5	57718093	57721262	3170	Loss
5	61534139	61537308	3170	Loss
5	62673437	62677240	3804	Loss
5	70477977	70484316	6340	Gain
5	84775945	84781650	5706	Loss
5	86331781	86336218	4438	Loss
5	87093849	87098286	4438	Gain
5	87550329	87553498	3170	Loss
5	88896311	88900114	3804	Loss
5	99712351	99716788	4438	Loss
5	102363105	102367542	4438	Loss
5	106632461	106643238	10778	Gain
5	109353589	109356758	3170	Loss
5	117674839	117678008	3170	Loss
5	118845203	118852810	7608	Gain
6	5476493	5480296	3804	Loss
6	5835337	5838506	3170	Loss
6	6453487	6456656	3170	Loss
6	12710433	12714236	3804	Gain
6	28000611	28005048	4438	Loss
6	34368507	34371676	3170	Loss
6	39728343	39731512	3170	Loss
6	50020065	50023868	3804	Gain
6	50744093	50747896	3804	Loss
6	53486777	53493116	6340	Gain
6	53500091	53510234	10144	Gain
6	53550811	53562222	11412	Gain
6	53632597	53637668	5072	Gain
6	53669369	53675708	6340	Gain
6	53723259	53726428	3170	Gain
6	53790463	53794900	4438	Gain
6	58499181	58502350	3170	Loss
6	66521817	66525620	3804	Loss
6	72689369	72693172	3804	Loss
6	81905193	81910264	5072	Loss
6	87096385	87106528	10144	Gain
6	92188039	92192476	4438	Gain
6	115180683	115183852	3170	Gain
6	117317897	117321700	3804	Gain
6	118631545	118634714	3170	Gain
7	5154421	5157590	3170	Loss
7	7632093	7639066	6974	Loss
7	10086941	10090110	3170	Loss
7	16050345	16054782	4438	Gain
7	22202681	22209654	6974	Loss
7	26229849	26234286	4438	Gain
7	33997617	34001420	3804	Loss
7	36613501	36629984	16484	Gain
7	42339155	42343592	4438	Loss
7	45250483	45255554	5072	Loss
7	56416491	56420928	4438	Loss
7	61664109	61681226	17118	Gain
7	68052927	68056096	3170	Loss
7	77765173	77768342	3170	Loss
7	79418645	79421814	3170	Loss
7	82353431	82361672	8242	Loss
7	82670431	82674868	4438	Loss
7	86308323	86311492	3170	Loss
7	88112687	88115856	3170	Loss
7	94422255	94427326	5072	Loss
7	97462919	97466088	3170	Gain
7	98155247	98165390	10144	Loss
7	100583467	100589806	6340	Loss
7	102516533	102519702	3170	Loss
7	104090755	104093924	3170	Loss
7	109304771	109311110	6340	Loss
8	875555	878724	3170	Gain
8	12728819	12763688	34870	Gain
8	12770663	12776368	5706	Gain
8	12813775	12816944	3170	Loss
8	13658897	13662700	3804	Gain
8	15716227	15719396	3170	Loss
8	18728361	18732798	4438	Loss
8	24312633	24319606	6974	Gain
8	24347503	24350672	3170	Loss
8	24486983	24493956	6974	Loss
8	31339889	31343692	3804	Loss
8	36090451	36096156	5706	Loss
8	37487787	37491590	3804	Loss
8	47492307	47499914	7608	Gain
8	52923785	52930124	6340	Loss
8	62688653	62705136	16484	Gain
8	62910553	62914356	3804	Gain
8	72691271	72694440	3170	Loss
8	77325811	77328980	3170	Loss
8	80240309	80243478	3170	Loss
8	100363469	100367272	3804	Loss
8	115354399	115358202	3804	Gain
8	116201423	116205860	4438	Gain
8	116600209	116603378	3170	Gain
8	116672485	116675654	3170	Gain
9	3647403	3651840	4438	Loss
9	16135935	16139104	3170	Loss
9	17748831	17754536	5706	Gain
9	17768485	17771654	3170	Gain
9	34873805	34877608	3804	Gain
9	80859093	80864798	5706	Loss
9	85394729	85397898	3170	Gain
9	87846407	87850844	4438	Loss
9	90239757	90253704	13948	Loss
9	90274627	90334856	60230	Loss
9	90454683	90462290	7608	Loss
9	90469265	90474336	5072	Loss
9	96581659	96591168	9510	Loss
9	106733267	106736436	3170	Gain
10	6648759	6652562	3804	Loss
10	12412453	12417524	5072	Loss
10	15661703	15665506	3804	Gain
10	22986939	22990742	3804	Gain
10	23691947	23695116	3170	Loss
10	24018457	24028600	10144	Loss
10	24322143	24325946	3804	Loss
10	24484447	24488250	3804	Loss
10	40046611	40050414	3804	Loss
10	84403153	84406956	3804	Loss
10	87144569	87147738	3170	Gain
10	93386299	93389468	3170	Loss
10	100939141	100944212	5072	Gain
10	103827645	103837788	10144	Gain
10	106375057	106384566	9510	Loss
11	13350773	13354576	3804	Gain
11	19104323	19108126	3804	Loss
11	20511169	20514338	3170	Loss
11	24906057	24909226	3170	Loss
11	33182927	33186096	3170	Loss
11	33312263	33316066	3804	Gain
11	36434079	36437248	3170	Loss
11	41553629	41558700	5072	Gain
11	41564407	41576452	12046	Gain
11	41591035	41603714	12680	Gain
11	54106195	54109364	3170	Loss
11	54496739	54501810	5072	Loss
11	59018427	59021596	3170	Loss
11	77289039	77294110	5072	Loss
11	86676043	86679212	3170	Loss
12	2706547	2711618	5072	Loss
12	4171087	4174890	3804	Loss
12	7467887	7472324	4438	Loss
12	41770457	41778698	8242	Loss
12	43778969	43783406	4438	Loss
12	44611411	44615848	4438	Loss
12	46327015	46330184	3170	Loss
12	51705871	51710308	4438	Gain
12	60198301	60202738	4438	Loss
12	65661479	65665916	4438	Loss
12	69080641	69092052	11412	Gain
12	69095223	69125020	29798	Gain
12	69188421	69199198	10778	Gain
12	69307613	69343750	36138	Gain
12	69348823	69353894	5072	Gain
12	69784381	69812276	27896	Loss
12	69816081	69819250	3170	Loss
12	69828761	69856022	27262	Loss
12	69967607	70027836	60230	Loss
12	70092505	70102014	9510	Loss
12	70107721	70122302	14582	Loss
12	70129911	70160976	31066	Loss
12	70166049	70177460	11412	Loss
12	70181899	70186970	5072	Loss
12	84966145	84969948	3804	Gain
13	2036409	2039578	3170	Loss
13	18694125	18697294	3170	Loss
13	22276859	22283832	6974	Loss
13	30188545	30191714	3170	Loss
13	36426471	36430274	3804	Loss
13	57325013	57328182	3170	Loss
13	59275197	59279000	3804	Loss
13	63663111	63666280	3170	Gain
13	72175195	72180266	5072	Gain
13	72329257	72335596	6340	Gain
13	72651329	72654498	3170	Gain
13	74536211	74539380	3170	Loss
13	75499257	75502426	3170	Loss
13	77982635	77985804	3170	Loss
14	684087	689792	5706	Loss
14	763971	768408	4438	Loss
14	1374513	1377682	3170	Gain
14	2205053	2209490	4438	Gain
14	25449395	25453198	3804	Loss
14	35598467	35603538	5072	Loss
14	36369411	36373848	4438	Loss
14	41452823	41455992	3170	Gain
14	47133463	47140436	6974	Loss
14	47960199	47963368	3170	Loss
14	48277833	48281636	3804	Loss
14	48922611	48928316	5706	Loss
14	48942265	48946702	4438	Loss
14	51655785	51660856	5072	Loss
14	66212425	66215594	3170	Gain
14	69016607	69020410	3804	Gain
14	73775411	73780482	5072	Gain
14	77986439	77993412	6974	Gain
15	8240733	8252144	11412	Loss
15	9004703	9008506	3804	Loss
15	9149255	9153058	3804	Gain
15	35000605	35003774	3170	Loss
15	36840473	36846178	5706	Loss
15	48400829	48405266	4438	Loss
15	50163349	50169688	6340	Loss
15	50213435	50221676	8242	Loss
15	52010191	52017164	6974	Gain
15	54960193	54963362	3170	Loss
15	58534051	58537854	3804	Loss
15	68657763	68661566	3804	Loss
15	69956195	69959998	3804	Loss
15	78761187	78785912	24726	Loss
15	79070579	79081990	11412	Loss
15	80019043	80033624	14582	Gain
15	80060887	80065324	4438	Gain
15	80081175	80087514	6340	Gain
16	4056967	4060136	3170	Gain
16	5177245	5181048	3804	Gain
16	5186755	5193728	6974	Gain
16	5285025	5288194	3170	Gain
16	7569961	7574398	4438	Loss
16	13842757	13845926	3170	Loss
16	25126689	25131760	5072	Loss
16	33141717	33144886	3170	Gain
16	40400383	40403552	3170	Loss
16	59542745	59545914	3170	Loss
16	70751865	70755034	3170	Loss
16	75742079	75745248	3170	Loss
17	3275879	3283486	7608	Gain
17	21239635	21242804	3170	Gain
17	22410633	22425214	14582	Gain
17	26155037	26158840	3804	Loss
17	29735235	29739038	3804	Gain
17	39403735	39410074	6340	Gain
17	40153123	40156292	3170	Loss
17	53718187	53721356	3170	Gain
17	74093679	74101920	8242	Gain
17	74716901	74720070	3170	Gain
17	76482591	76486394	3804	Loss
18	8991389	8994558	3170	Gain
18	10835061	10838864	3804	Loss
18	14960499	14967472	6974	Loss
18	33519581	33524652	5072	Loss
18	35690397	35694834	4438	Loss
18	36245147	36248950	3804	Loss
18	36633789	36636958	3170	Loss
18	41048965	41052768	3804	Loss
18	44932215	44936652	4438	Gain
18	48330455	48334258	3804	Gain
18	50500003	50504440	4438	Loss
18	50555795	50558964	3170	Loss
18	50771355	50780230	8876	Loss
18	51018615	51021784	3170	Gain
18	51148585	51174578	25994	Gain
18	56522369	56527440	5072	Loss
18	57127205	57138616	11412	Loss
18	57150029	57264148	114120	Loss
18	59926949	59930118	3170	Loss
18	61537309	61540478	3170	Loss
18	61860015	61872060	12046	Gain
18	61995057	61998226	3170	Loss
18	62293037	62298108	5072	Loss
18	63264325	63267494	3170	Gain
18	63306169	63311240	5072	Loss
18	63328993	63335966	6974	Gain
18	63342941	63365764	22824	Gain
18	63443747	63491296	47550	Loss
18	63626973	63635848	8876	Gain
18	63644091	63647260	3170	Gain
19	916765	921202	4438	Loss
19	1490535	1496874	6340	Gain
19	3248617	3253054	4438	Loss
19	4293449	4297252	3804	Loss
19	6517521	6521324	3804	Loss
19	23378117	23381286	3170	Loss
19	28038017	28041820	3804	Loss
19	35434895	35438064	3170	Loss
19	35710051	35713854	3804	Loss
19	41651265	41654434	3170	Loss
19	44623457	44627260	3804	Gain
19	44723629	44733772	10144	Gain
19	45832495	45836298	3804	Loss
19	58170135	58173938	3804	Loss
19	59742455	59746258	3804	Loss
19	62471825	62479432	7608	Gain
20	17143995	17147164	3170	Loss
20	36651541	36655344	3804	Loss
20	46940093	46943262	3170	Loss
20	47029487	47033290	3804	Loss
20	50846801	50850604	3804	Loss
20	61361691	61364860	3170	Gain
20	62732399	62735568	3170	Gain
20	67023311	67029016	5706	Gain
20	71953295	71959000	5706	Gain
21	9865041	9868844	3804	Loss
21	19300229	19305934	5706	Gain
21	19946909	19951346	4438	Gain
21	40645107	40649544	4438	Gain
21	43051771	43056842	5072	Loss
21	52031747	52043792	12046	Loss
21	52057741	52067250	9510	Loss
21	52073591	52088806	15216	Loss
21	52490129	52493298	3170	Gain
21	59045055	59050760	5706	Loss
21	60569825	60572994	3170	Gain
21	61099849	61107456	7608	Loss
21	62905481	62908650	3170	Gain
21	67771431	67775868	4438	Loss
22	14036761	14040564	3804	Gain
22	25398675	25403112	4438	Loss
22	25971811	25985124	13314	Loss
22	25989563	26055498	65936	Loss
22	27352029	27355198	3170	Loss
22	47269139	47273576	4438	Loss
22	52916811	52919980	3170	Gain
22	61621631	61625434	3804	Gain
23	5172173	5175342	3170	Loss
23	7360741	7366446	5706	Gain
23	7372153	7376590	4438	Gain
23	7916759	7919928	3170	Loss
23	8855079	8858882	3804	Loss
23	11082321	11085490	3170	Loss
23	11897645	11902716	5072	Gain
23	16815583	16818752	3170	Loss
23	22411267	22415070	3804	Loss
23	26552555	26563332	10778	Gain
23	26573477	26605810	32334	Gain
23	26791573	26795376	3804	Loss
23	27797731	27804070	6340	Gain
23	27867471	27873810	6340	Loss
23	28582623	28616858	34236	Loss
23	28674553	28682794	8242	Gain
23	28924349	28928152	3804	Loss
23	29420137	29427110	6974	Loss
23	35380371	35384174	3804	Loss
24	1213477	1216646	3170	Gain
24	9678011	9681180	3170	Loss
24	10848375	10852178	3804	Loss
24	28134385	28139456	5072	Loss
24	32744833	32748636	3804	Loss
24	35515413	35518582	3170	Loss
24	36028953	36032122	3170	Loss
24	45333537	45339242	5706	Loss
24	49379091	49382260	3170	Loss
24	64415035	64418204	3170	Loss
24	64524083	64531690	7608	Loss
24	64564025	64572900	8876	Loss
24	64671171	64674340	3170	Loss
25	2220269	2224072	3804	Loss
25	4053163	4056332	3170	Loss
25	26217169	26220338	3170	Loss
25	30631711	30635514	3804	Loss
25	37843461	37848532	5072	Loss
25	41284813	41288616	3804	Loss
26	2533465	2537902	4438	Loss
26	4647855	4651024	3170	Loss
26	6760977	6766682	5706	Gain
26	10637887	10642324	4438	Loss
26	12766859	12771296	4438	Loss
26	15290813	15293982	3170	Loss
26	26970361	26976066	5706	Loss
26	34797725	34800894	3170	Loss
26	38009569	38013372	3804	Loss
26	43042895	43046064	3170	Gain
26	46296583	46299752	3170	Gain
26	48163713	48166882	3170	Gain
26	50179833	50183002	3170	Loss
26	51193599	51196768	3170	Loss
27	6449049	6476944	27896	Gain
27	6650661	6670948	20288	Loss
27	7207947	7242816	34870	Gain
27	7417801	7420970	3170	Loss
27	7473593	7478664	5072	Gain
27	7543333	7547770	4438	Gain
27	7901543	7905346	3804	Gain
27	11631999	11636436	4438	Loss
27	37330555	37334358	3804	Loss
27	41408443	41411612	3170	Gain
28	426049	429852	3804	Gain
28	9524583	9527752	3170	Gain
28	15908329	15912766	4438	Loss
28	20048349	20051518	3170	Loss
28	22021357	22024526	3170	Loss
28	22432823	22435992	3170	Loss
28	35501465	35504634	3170	Loss
28	42015181	42018350	3170	Gain
28	44403459	44407262	3804	Gain
28	45026047	45034922	8876	Gain
29	1363101	1366904	3804	Loss
29	3883885	3887054	3170	Loss
29	5358569	5488538	129970	Loss
29	5501853	5507558	5706	Loss
29	5523409	5533552	10144	Loss
29	5543697	5549402	5706	Loss
29	5561449	5576030	14582	Gain
29	5684445	5692052	7608	Loss
29	14144541	14150880	6340	Loss
29	16712875	16716678	3804	Loss
29	28450751	28467234	16484	Gain
29	28474843	28478646	3804	Gain
29	30759779	30762948	3170	Loss
29	39999061	40007936	8876	Loss
29	43623005	43627442	4438	Gain
