# Supplementary material for: Global assessment of genomic variation in cattle by genome resequencing and high-throughput genotyping
Source: BMC Genomics. 2011 Nov 14;12:557. doi: 10.1186/1471-2164-12-557 (PMC3248099; doi:10.1186/1471-2164-12-557)
Supplement: Additional file 15 — Reported CNVs. Common (frequency > 2.5%) cattle CNVs that overlap with CNVs from previous studies. [file 1471-2164-12-557-S15.XLS]

## Sheet: CNVs
chr	start	end	Status	% Frequency	Study
2	11489983	11493152	loss		this study
2	86507399	86583414	loss		this study
2	137080945	137125999	loss		this study
3	57645216	58272313	Both	11.1111	Liu et al., 2010
3	57645975	57669313	loss		this study
3	57685347	57897999	Loss	20	Fadista et al., 2010
3	57700498	57897999	loss		this study
3	58179001	58276012	loss		this study
4	14751189	14755082	gain		this study
4	117131501	117262000	loss		this study
4	117132698	117632250	Gain	13.3333	Liu et al., 2010
4	117133512	117426111	Loss	20	Fadista et al., 2010
4	117302778	117426944	loss		this study
4	117567059	117579738	loss		this study
4	117601999	117634262	loss		this study
5	9512411	10108149	Loss	15	Fadista et al., 2010
5	9512411	10108149	gain		this study
5	9573920	10097114	Both	10	Liu et al., 2010
5	16574029	16584172	loss		this study
5	63134107	63521999	Loss	35	Fadista et al., 2010
5	63165587	63562388	Loss	14.4444	Liu et al., 2010
5	63177535	63477999	loss		this study
5	118843076	118856545	Loss	20	Fadista et al., 2010
5	118845203	118856545	gain		this study
6	87096385	87113999	gain		this study
6	87096866	87115727	Loss	20	Fadista et al., 2010
6	87103072		loss	7.5	Seroussi et al., 2010
7	22202097	22212534	Loss	30	Fadista et al., 2010
7	22202681	22212534	loss		this study
7	40661999	40779971	Loss	20	Fadista et al., 2010
7	40666150	40780518	loss		this study
7	98154089	98178000	loss		this study
8	62680794	62947428	Loss	35	Fadista et al., 2010
8	62688653	62706333	gain		this study
9	90171000	90490021	Both	32.2222	Liu et al., 2010
9	90239757	90334856	loss		this study
9	90451691	90477320	loss		this study
10	106375057	106384566	loss		this study
11	41551046	41603422	Gain	30	Fadista et al., 2010
11	41553047	41603714	gain		this study
12	69761628	70515700	Both	42.2222	Liu et al., 2010
12	69784381	69919975	loss		this study
12	69808110		gain	13	Seroussi et al., 2010
15	48082000	48469999	Loss	30	Fadista et al., 2010
15	48085999	48405266	loss		this study
15	78761187	78806000	loss		this study
15	79059108	79081990	loss		this study
15	79557444	80205079	Loss	7.77778	Liu et al., 2010
15	79629777	80202411	Loss	20	Fadista et al., 2010
15	79630964	80195063	gain		this study
17	3275879	3283486	gain		this study
17	3276846	3283500	Gain	30	Fadista et al., 2010
18	14957820	14969280	Loss	15	Fadista et al., 2010
18	14957820	14969280	loss		this study
18	51135000	51193880	Gain	21.1111	Liu et al., 2010
18	51143299	51171900	Loss	15	Fadista et al., 2010
18	51148585	51174578	gain		this study
18	61518601	61570402	Loss	25	Fadista et al., 2010
18	61520771	61548583	loss		this study
18	61579699	61879654	Gain	35	Fadista et al., 2010
18	61590647	61879654	gain		this study
18	61638721	61893000	Both	22.2222	Liu et al., 2010
18	63405000	63513000	Both	6.66667	Liu et al., 2010
18	63420096	63505915	Loss	20	Fadista et al., 2010
18	63436099	63491296	loss		this study
19	1478099	1505030	Loss	20	Fadista et al., 2010
19	1480699	1505030	gain		this study
19	44622708	44627395	gain		this study
19	44678613	44733430	Gain	30	Fadista et al., 2010
19	44723629	44733772	gain		this study
21	61099849	61114299	loss		this study
21	61100759	61114299	Loss	15	Fadista et al., 2010
21	62902162	62908660	gain		this study
21	62902162	62908945	Loss	15	Fadista et al., 2010
22	25971811	26060071	loss		this study
22	25978662		loss	12.7	Seroussi et al., 2010
22	52805999	52925155	Loss	25	Fadista et al., 2010
22	52908696	52921449	gain		this study
24	64469999	64731844	Loss	40	Fadista et al., 2010
24	64501999	64625999	loss		this study
27	37316150	37364282	loss		this study
27	37323000	37395000	Loss	4.44444	Liu et al., 2010
27	41403336	41417999	Gain	40	Fadista et al., 2010
27	41404121	41417999	gain		this study
28	45023502	45037250	Loss	20	Fadista et al., 2010
28	45026047	45037250	gain		this study

## Sheet: only_overlap
chr	start	end	Status	% Frequency	Study
3	57645216	58272313	Both	11.1111	Liu et al., 2010
3	57645975	57669313	loss		this study
3	57685347	57897999	Loss	20	Fadista et al., 2010
3	57700498	57897999	loss		this study
4	117131501	117262000	loss		this study
4	117132698	117632250	Gain	13.3333	Liu et al., 2010
4	117133512	117426111	Loss	20	Fadista et al., 2010
4	117302778	117426944	loss		this study
4	117567059	117579738	loss		this study
4	117601999	117634262	loss		this study
5	9512411	10108149	Loss	15	Fadista et al., 2010
5	9512411	10108149	gain		this study
5	9573920	10097114	Both	10	Liu et al., 2010
5	63134107	63521999	Loss	35	Fadista et al., 2010
5	63165587	63562388	Loss	14.4444	Liu et al., 2010
5	63177535	63477999	loss		this study
5	118843076	118856545	Loss	20	Fadista et al., 2010
5	118845203	118856545	gain		this study
6	87096385	87113999	gain		this study
6	87096866	87115727	Loss	20	Fadista et al., 2010
6	87103072		loss	7.5	Seroussi et al., 2010
7	22202097	22212534	Loss	30	Fadista et al., 2010
7	22202681	22212534	loss		this study
7	40661999	40779971	Loss	20	Fadista et al., 2010
7	40666150	40780518	loss		this study
8	62680794	62947428	Loss	35	Fadista et al., 2010
8	62688653	62706333	gain		this study
9	90171000	90490021	Both	32.2222	Liu et al., 2010
9	90239757	90334856	loss		this study
9	90451691	90477320	loss		this study
11	41551046	41603422	Gain	30	Fadista et al., 2010
11	41553047	41603714	gain		this study
12	69761628	70515700	Both	42.2222	Liu et al., 2010
12	69784381	69919975	loss		this study
12	69808110		gain	13	Seroussi et al., 2010
15	48082000	48469999	Loss	30	Fadista et al., 2010
15	48085999	48405266	loss		this study
15	79557444	80205079	Loss	7.77778	Liu et al., 2010
15	79629777	80202411	Loss	20	Fadista et al., 2010
15	79630964	80195063	gain		this study
17	3275879	3283486	gain		this study
17	3276846	3283500	Gain	30	Fadista et al., 2010
18	14957820	14969280	Loss	15	Fadista et al., 2010
18	14957820	14969280	loss		this study
18	51135000	51193880	Gain	21.1111	Liu et al., 2010
18	51143299	51171900	Loss	15	Fadista et al., 2010
18	51148585	51174578	gain		this study
18	61518601	61570402	Loss	25	Fadista et al., 2010
18	61520771	61548583	loss		this study
18	61579699	61879654	Gain	35	Fadista et al., 2010
18	61590647	61879654	gain		this study
18	61638721	61893000	Both	22.2222	Liu et al., 2010
18	63405000	63513000	Both	6.66667	Liu et al., 2010
18	63420096	63505915	Loss	20	Fadista et al., 2010
18	63436099	63491296	loss		this study
19	1478099	1505030	Loss	20	Fadista et al., 2010
19	1480699	1505030	gain		this study
19	44678613	44733430	Gain	30	Fadista et al., 2010
19	44723629	44733772	gain		this study
21	61099849	61114299	loss		this study
21	61100759	61114299	Loss	15	Fadista et al., 2010
21	62902162	62908660	gain		this study
21	62902162	62908945	Loss	15	Fadista et al., 2010
22	25971811	26060071	loss		this study
22	25978662		loss	12.7	Seroussi et al., 2010
22	52805999	52925155	Loss	25	Fadista et al., 2010
22	52908696	52921449	gain		this study
24	64469999	64731844	Loss	40	Fadista et al., 2010
24	64501999	64625999	loss		this study
27	37316150	37364282	loss		this study
27	37323000	37395000	Loss	4.44444	Liu et al., 2010
27	41403336	41417999	Gain	40	Fadista et al., 2010
27	41404121	41417999	gain		this study
28	45023502	45037250	Loss	20	Fadista et al., 2010
28	45026047	45037250	gain		this study
